# Supplementary material for: Less Is Better. Avoiding Redundant Measurements in Studies on Wild Birds in Accordance to the Principles of the 3Rs
Source: Front Vet Sci. 2019 Jun 19;6:195. doi: 10.3389/fvets.2019.00195 (PMC6593471; doi:10.3389/fvets.2019.00195)
Supplement: Supplementary file 1 [file Data_Sheet_1.ZIP]

Archive with 2 entries (2 files):
- Avoid redundant vars.R
- Goose data 5 in 1.txt
