# Supplementary material for: Less Is Better. Avoiding Redundant Measurements in Studies on Wild Birds in Accordance to the Principles of the 3Rs
Source: Front Vet Sci. 2019 Jun 19;6:195. doi: 10.3389/fvets.2019.00195 (PMC6593471; doi:10.3389/fvets.2019.00195)
Supplement: Supplementary file 1 [file Data_Sheet_1.ZIP › Goose data 5 in 1.txt]

This file contains all five datasets used by the Rscript for screening for redundant measurements.
For use in the R scripts, please disassemble the parts and save them as separate files. Then adjust the R script to the new file names.
All the data are free to use for control and training. Prior to any publication based on any of these datasets, contact:
Dr. Adriaan "Adjan" de Jong, Dept. of Wildlife, Fish, and Environmental Studies, Swedish University of Agricultural Studies, Ume�, Sweden. e-mail: adriaan.de.jong@slu.se
Part 1. All explanatory variables with full names. "x://.../Goose measurements A.txt" in the R script
Culmen	Lower_mandible	Bill_tip_to_nostril	Bill_plus_head	Head_length	Head_width	Nail_length	Nail_width	Bill_height	Bill_height_nail	Bill_height_nostril	Bill_width	Height_lower_mandible	Tail	Tarsus	Toe_nail	Teeth
66.2	63.2	32.3	124.0	70.3	43.5	16.3	15.3	34.9	12.6	17.5	29.7	8.4	147.5	87.1	101.9	26
60.2	55.8	30.1	121.0	67.2	37.0	15.0	14.3	31.1	11.6	16.4	26.4	7.1	141.5	83.8	93.7	26
52.4	51.2	27.7	110.0	58.5	36.4	13.1	13.1	29.1	11.7	17.3	25.3	8.2	116.5	74.0	80.9	24
58.6	56.9	29.6	120.0	68.3	36.7	16.7	14.8	29.3	12.4	15.4	27.8	7.1	133.0	83.1	88.8	27
58.0	56.7	29.6	116.0	66.6	38.0	15.1	14.0	30.0	11.2	16.0	26.0	7.8	132.0	74.6	87.6	26
64.0	58.1	30.8	124.0	66.8	38.0	15.3	13.0	31.5	12.0	16.1	27.5	8.2	128.0	83.0	85.5	27
52.1	51.7	27.8	110.0	65.5	37.8	15.3	12.5	30.0	12.3	16.3	26.1	8.7	118.0	72.0	72.4	24
62.9	56.6	33.6	126.0	72.8	40.1	15.9	15.1	33.0	11.9	18.7	28.3	7.6	130.0	87.7	92.1	26
65.5	58.3	31.7	125.0	68.5	38.6	15.5	13.7	33.6	12.4	17.1	29.1	8.3	131.0	81.9	89.6	26
60.8	56.9	32.6	127.0	71.1	40.8	14.9	14.1	33.3	12.2	19.5	29.0	8.5	150.0	80.7	87.3	26
66.5	58.9	30.7	121.0	66.8	38.9	15.1	15.0	32.6	11.7	17.5	27.7	8.5	130.0	84.6	86.4	26
61.2	53.3	28.1	121.0	65.9	39.6	15.9	14.4	31.3	12.3	16.1	27.0	7.7	135.0	86.8	90.0	25
57.8	55.0	30.4	121.0	71.7	39.5	14.7	14.3	30.3	12.3	17.7	26.6	7.7	142.0	88.7	89.2	27
61.1	57.8	31.8	122.0	70.4	39.8	16.7	14.0	31.5	12.7	18.2	27.9	9.5	124.0	79.0	81.9	23
57.0	52.3	30.7	116.0	67.4	39.0	12.9	13.0	29.4	11.1	16.0	27.4	7.3	139.0	79.8	89.4	27
59.5	56.1	28.6	118.0	65.2	39.1	15.7	14.2	30.5	11.9	16.3	27.3	7.8	133.0	84.2	88.3	25
64.5	61.8	31.1	127.0	67.6	41.6	15.3	14.3	33.0	12.1	16.5	29.2	8.4	152.5	89.1	95.8	28
57.1	53.6	28.6	110.0	62.6	37.6	15.4	13.0	28.4	11.8	14.8	25.7	7.2	130.5	79.2	90.2	26
65.3	61.3	31.5	121.0	71.7	38.9	15.3	13.8	31.3	11.6	15.5	28.3	7.8	126.5	85.5	93.2	26
66.3	59.8	32.0	127.0	68.4	38.6	15.9	14.3	32.0	11.7	15.9	27.7	8.5	140.5	84.7	97.7	26
59.3	56.1	29.8	118.0	66.4	39.1	13.0	14.8	30.9	11.0	19.5	27.6	8.5	134.5	78.0	89.5	27
61.6	59.4	32.3	127.0	69.7	38.8	16.1	14.7	31.4	12.6	16.7	27.0	7.9	131.5	81.9	96.0	25
57.0	56.1	28.4	117.0	65.4	38.3	14.4	14.5	29.3	11.1	15.6	26.5	7.0	132.5	78.5	86.9	25
58.9	55.0	30.5	119.0	64.0	37.9	14.6	13.9	29.5	12.6	16.7	26.1	6.7	129.5	79.8	88.5	24
58.1	55.0	29.5	116.0	65.0	38.2	15.0	15.0	29.5	11.5	16.7	26.4	8.5	138.5	77.2	87.6	26
62.4	59.6	33.0	125.0	66.5	37.8	14.3	13.5	29.5	11.3	16.0	27.6	8.1	132.5	73.5	85.0	27
56.1	55.9	26.9	116.0	64.0	38.3	15.0	14.0	30.0	11.0	15.0	25.6	6.7	129.5	78.7	91.9	25
59.0	57.1	29.1	121.0	63.3	38.0	14.6	13.4	29.6	12.3	15.1	26.9	7.4	124.5	79.1	87.7	26
64.8	59.6	30.9	128.0	65.1	39.6	16.0	14.7	30.2	12.7	17.8	27.2	7.5	139.5	85.2	90.9	27
59.5	56.2	29.1	124.0	68.5	39.7	14.4	14.0	33.7	11.9	16.3	27.7	8.7	133.5	85.5	92.0	25
57.2	56.6	30.7	117.0	67.5	38.5	16.0	14.4	29.7	12.1	16.9	27.3	8.2	143.5	74.7	92.1	28
62.5	56.9	32.4	120.0	70.7	40.5	16.2	13.8	31.8	11.3	16.7	28.7	8.2	136.5	86.2	93.2	26
56.4	55.0	30.3	116.0	65.7	38.5	15.6	14.4	29.5	11.1	16.9	26.5	7.4	139.5	80.1	88.3	27
58.7	54.7	31.7	114.0	67.7	36.6	14.7	14.3	29.2	10.7	17.1	27.3	6.8	128.5	79.4	86.7	26
58.0	57.1	31.0	119.0	66.1	38.0	16.3	14.0	30.0	13.7	18.5	27.0	8.3	130.5	77.9	86.6	26
57.6	53.4	29.2	114.0	65.0	37.1	15.8	14.0	31.7	11.9	15.8	26.1	7.4	139.5	78.9	88.7	27
62.5	57.5	33.0	128.0	69.8	38.8	15.6	14.5	30.8	11.5	17.5	27.6	7.5	146.5	81.9	90.6	28
56.0	51.5	29.9	112.0	62.6	35.1	14.0	13.7	27.0	10.5	14.0	23.9	6.8	132.5	75.0	87.1	26
61.3	58.2	31.7	124.0	67.6	39.2	15.0	14.3	32.5	11.8	17.0	27.9	7.5	132.5	85.4	96.6	26
61.8	60.6	36.0	125.0	67.2	38.3	16.2	14.2	28.6	12.2	16.8	25.9	7.1	139.5	87.5	90.4	27
61.2	57.8	33.3	126.0	69.9	40.1	15.6	15.6	32.7	12.6	18.2	28.8	8.3	132.5	83.3	94.1	27
62.8	61.2	33.1	124.0	69.6	39.2	15.6	15.4	32.6	12.2	17.7	28.1	7.8	140.5	83.7	92.1	28
57.1	53.5	29.3	116.0	64.4	36.5	14.7	14.8	30.2	11.0	15.5	26.5	7.1	129.5	72.0	86.3	26
53.0	54.6	28.2	110.0	61.6	35.9	14.3	13.6	28.3	11.9	17.8	26.1	8.1	106.5	76.4	90.0	26
61.1	60.3	29.7	118.0	63.9	37.0	13.4	11.7	30.1	11.3	16.5	25.6	8.3	103.5	78.5	92.2	26
61.4	62.0	32.3	118.0	65.6	37.3	14.9	13.3	30.6	11.9	17.3	25.0	7.9	136.5	75.2	91.3	27
63.4	60.6	31.9	124.0	67.0	37.7	15.7	15.0	31.1	13.9	16.0	28.1	7.2	142.5	82.3	97.1	26
54.8	54.2	30.5	110.0	62.7	37.5	16.5	13.8	28.8	12.9	18.2	25.6	9.3	122.5	73.2	75.2	24
55.5	55.1	30.3	110.0	62.9	38.2	14.9	13.8	29.1	11.8	17.6	25.5	9.9	127.5	74.2	76.9	23
62.2	58.6	34.2	119.0	65.8	40.1	16.4	15.0	31.4	13.7	19.3	27.5	10.2	134.5	79.4	81.0	22
55.3	55.5	30.6	118.0	67.2	38.7	16.7	14.6	30.3	13.9	19.2	27.0	9.3	134.5	79.5	82.9	23
58.2	56.1	32.2	117.0	68.3	40.3	17.2	14.3	33.2	13.1	19.5	27.5	9.3	120.0	80.3	85.9	22
55.1	56.6	29.9	115.0	67.6	36.5	15.2	12.8	30.4	12.1	19.0	26.5	8.1	103.0	76.3	75.1	21
54.4	52.0	28.0	108.0	69.5	35.2	13.8	12.0	29.0	10.0	16.6	24.1	8.3	90.0	74.9	76.2	22
51.1	49.5	26.5	108.0	62.2	34.9	14.7	13.0	28.5	12.6	18.1	25.9	7.9	111.0	74.4	73.4	22
67.1	65.9	35.5	129.0	71.2	41.7	16.5	16.3	34.8	14.1	20.2	29.8	9.2	140.0	89.0	94.7	27
61.4	60.3	31.1	120.0	68.5	41.1	15.5	15.0	32.2	11.7	17.1	28.7	8.0	142.5	80.6	97.5	25
63.3	61.1	29.9	121.0	68.6	39.7	15.3	14.7	31.8	12.6	17.3	28.8	8.4	133.5	85.7	101.7	26
56.2	53.8	29.3	109.0	63.0	39.6	16.6	14.5	32.1	14.7	19.2	28.4	9.4	126.5	75.8	77.1	22
61.0	59.1	32.2	117.0	64.4	26.9	16.5	13.6	29.6	12.9	17.4	26.4	9.6	112.0	73.9	75.6	22
51.1	55.8	27.8	108.0	64.5	38.1	15.8	12.8	28.5	12.1	17.8	25.2	8.7	112.5	72.6	82.0	24
57.0	56.8	30.6	119.0	63.7	37.5	16.7	14.1	29.2	12.5	18.5	25.0	7.9	126.5	71.8	84.2	23
57.7	58.0	30.5	117.0	66.2	40.0	17.0	13.9	30.6	12.3	17.4	26.2	8.7	122.5	80.1	88.8	23
47.3	47.6	25.9	100.0	62.3	36.5	14.7	13.0	28.3	11.9	16.9	25.1	8.8	127.5	67.0	76.5	22
55.1	56.4	30.5	112.0	64.6	39.4	16.0	13.9	30.0	13.6	18.9	26.0	9.0	114.5	68.8	80.9	23
58.7	55.2	32.9	121.0	67.6	39.8	16.1	13.8	31.6	13.4	20.1	27.3	9.4	129.5	78.0	86.5	22
53.8	54.3	27.9	112.0	64.8	37.2	15.4	13.2	30.0	12.7	17.5	25.7	8.9	122.5	72.1	87.1	24
50.1	55.2	26.5	110.0	64.7	37.5	15.7	13.5	27.9	12.5	17.1	25.4	8.3	119.5	67.2	83.3	23
55.6	58.6	32.3	112.0	68.9	39.7	16.0	13.6	29.9	12.9	17.9	27.2	9.3	119.5	81.7	89.9	22
51.6	52.0	28.2	104.0	64.5	36.8	15.2	12.7	30.6	11.5	17.2	26.5	8.2	102.5	71.4	76.6	22
48.3	53.2	28.9	108.0	67.0	38.7	14.5	13.8	30.4	11.8	19.3	27.3	9.6	98.5	73.2	84.9	24
53.1	52.6	30.4	108.0	65.7	39.0	15.0	13.1	31.3	13.4	20.2	27.1	9.3	108.5	72.3	83.7	24
56.1	54.0	30.1	109.0	65.7	39.8	17.2	13.7	33.4	13.0	18.5	27.4	9.7	128.5	77.5	87.6	23
52.0	52.5	28.1	107.0	68.0	39.6	14.5	14.1	30.9	12.1	19.5	26.9	9.3	106.5	73.5	88.1	23
56.2	54.1	31.8	110.0	64.8	38.9	16.6	14.1	30.3	12.9	19.3	27.1	9.6	127.5	74.3	84.1	23
51.1	50.5	27.4	103.0	64.7	39.0	15.8	13.3	30.2	12.5	18.2	27.0	9.0	130.5	76.0	87.3	23
57.4	54.8	30.6	110.0	64.9	38.2	12.9	13.5	29.4	11.1	18.0	25.5	8.4	117.5	71.9	81.9	23
57.9	56.2	29.8	113.0	69.2	40.4	16.2	14.4	32.8	13.0	17.7	28.4	10.0	107.5	78.8	88.0	23
52.3	53.8	28.8	106.0	63.1	37.0	15.7	13.5	29.1	12.4	17.8	26.2	9.0	99.5	72.0	80.1	21
59.7	57.7	32.0	117.0	67.3	39.3	16.7	13.2	32.3	13.6	17.7	28.0	9.2	106.5	79.8	85.8	23
53.9	56.1	31.4	107.0	64.6	37.5	16.6	13.7	31.0	12.4	19.0	26.5	9.5	115.5	71.3	82.2	21
51.2	51.9	27.8	110.0	65.9	36.5	16.4	14.3	31.5	12.6	17.0	26.5	8.4	118.5	71.5	80.1	22
50.0	53.8	28.4	104.0	64.7	38.2	15.5	13.3	33.5	13.0	19.1	27.0	9.8	102.5	72.5	84.6	21
56.0	52.5	31.5	108.0	62.5	37.9	16.4	13.1	28.9	12.3	17.9	26.3	8.4	123.0	72.4	77.8	23
55.0	51.0	31.0	111.0	66.6	37.5	16.6	13.6	30.6	14.0	19.3	27.1	9.4	125.0	74.5	78.0	23
54.8	54.2	30.9	113.0	66.1	36.2	16.2	13.7	30.9	13.1	18.8	24.3	8.5	118.0	73.7	78.5	22
53.6	51.5	30.3	111.0	66.5	37.7	15.3	12.8	30.2	13.1	19.3	26.6	9.5	98.0	77.5	79.9	23
51.1	49.8	29.1	105.0	64.1	37.5	14.6	12.4	29.6	12.8	18.9	25.7	9.1	109.0	71.1	75.2	24
57.5	57.7	32.0	121.0	71.0	39.7	17.9	14.5	33.0	13.3	20.2	27.9	10.2	130.0	80.1	83.7	23
58.3	55.0	30.1	120.0	67.6	39.1	15.2	13.7	31.6	11.6	16.2	25.9	7.8	125.0	79.1	84.2	27
59.7	57.1	31.8	120.0	69.1	39.9	17.7	14.6	32.5	13.4	19.0	27.3	9.9	120.0	74.8	78.5	22
57.1	54.7	29.1	112.0	64.7	38.3	15.5	14.4	31.4	12.3	18.1	26.7	9.3	122.0	76.2	78.0	23
61.1	59.7	34.1	122.0	70.0	40.9	18.5	14.5	31.4	13.4	19.2	27.5	9.5	130.0	80.9	82.1	23
52.3	51.6	29.4	113.0	64.1	37.7	17.6	14.3	28.9	12.8	19.8	26.6	8.6	108.0	71.0	74.9	23
56.6	52.0	30.2	111.0	62.0	35.8	15.6	13.2	29.6	12.4	18.9	25.8	8.9	125.0	73.3	73.4	23
58.4	57.3	31.6	122.0	69.0	40.7	17.4	14.6	31.7	13.1	19.1	27.7	9.0	130.0	78.8	81.1	24
58.5	57.4	30.5	119.0	68.9	39.5	16.6	14.8	32.0	12.0	17.5	27.9	9.0	125.0	78.0	80.7	23
61.0	58.0	32.4	122.0	68.8	40.3	17.8	14.4	32.1	13.6	18.6	28.6	9.0	130.0	76.1	76.5	24
57.2	56.1	29.6	116.0	67.5	38.6	16.3	13.6	30.9	12.4	18.0	27.3	8.9	122.0	77.5	78.5	22
55.1	52.0	28.8	111.0	65.2	40.1	16.3	14.0	31.8	13.7	19.8	28.6	9.4	120.0	72.6	74.2	23
62.0	58.2	31.2	119.0	66.9	40.8	16.7	13.3	33.4	12.8	18.9	26.8	9.3	115.0	81.3	84.1	22
56.5	54.6	30.8	117.0	65.2	37.6	15.9	13.2	29.1	11.5	17.7	26.8	8.7	128.0	77.1	82.9	23
59.2	56.9	31.2	120.0	66.9	38.7	17.9	14.3	31.9	13.0	17.7	27.6	9.3	124.0	78.7	81.3	22
51.3	48.6	27.8	105.0	62.5	36.2	14.4	12.2	28.7	10.4	16.0	23.4	8.8	118.0	74.6	74.3	23
57.4	55.0	30.7	121.0	70.0	41.7	17.5	15.4	31.9	13.0	18.9	27.8	9.7	133.0	78.1	85.1	22
52.2	51.1	28.7	111.0	67.3	37.7	15.7	13.7	30.3	12.1	17.7	27.0	8.9	129.0	72.6	74.1	21
52.3	52.7	28.5	112.0	66.6	37.7	15.7	13.8	30.1	12.6	18.3	27.2	9.4	114.0	76.6	78.8	23
54.0	49.5	29.5	108.0	64.1	37.8	16.2	12.8	29.1	11.9	16.9	25.7	8.5	123.0	71.7	71.2	21
58.3	57.2	30.7	120.0	66.9	37.8	15.7	14.0	32.0	12.0	17.0	26.6	9.5	125.0	80.3	79.6	23
61.2	56.2	28.2	115.8	61.8	31.9	15.6	13.4	28.4	11.0	14.9	26.1	7.1	126.0	79.0	91.4	27
61.3	56.2	30.4	115.6	63.9	36.9	14.5	13.7	30.7	10.9	17.0	26.2	6.8	131.0	79.2	95.7	26
63.9	56.5	30.8	117.5	59.6	37.0	14.5	13.8	30.8	10.5	17.1	26.1	7.5	126.0	82.2	94.4	27
57.9	53.5	28.6	113.7	63.1	37.4	15.5	13.4	28.6	10.7	15.3	26.0	7.0	123.0	80.2	95.1	26
56.8	55.7	28.8	115.8	63.9	37.0	14.3	13.1	28.2	11.2	14.7	27.3	7.4	120.0	80.3	92.5	26
57.0	55.9	29.0	117.0	65.5	36.9	13.7	13.9	29.0	12.2	16.2	26.0	7.8	126.0	78.4	95.7	29
65.5	61.2	30.5	123.3	65.6	37.6	16.2	14.9	29.7	11.2	15.1	25.8	7.8	131.0	82.1	92.2	24
64.5	61.3	29.0	125.5	68.6	39.8	15.6	14.3	30.2	11.8	15.1	26.6	7.6	138.0	82.0	101.5	25
62.2	58.6	31.1	117.6	64.2	37.1	14.2	14.1	31.4	11.5	16.8	25.5	7.5	140.0	85.6	94.4	30
62.8	56.7	31.3	119.5	69.1	36.5	16.6	13.9	29.2	10.3	14.5	25.5	7.5	132.0	81.0	91.5	25
60.1	53.1	29.0	115.2	61.7	36.1	15.6	13.3	31.6	11.0	17.3	26.0	7.4	149.0	82.8	95.6	26
58.6	53.4	29.7	113.1	61.2	34.7	13.6	12.8	28.1	10.5	15.3	25.5	7.0	121.0	75.9	90.6	26
64.4	61.3	31.2	126.5	68.3	39.9	14.5	14.3	31.7	11.2	16.1	27.2	8.0	147.0	88.8	104.0	26
65.7	59.3	31.7	125.1	65.7	36.0	16.1	14.7	32.4	11.9	17.5	27.2	7.9	144.0	86.0	95.2	25
62.3	57.5	31.2	121.9	66.7	37.5	15.6	14.2	31.1	11.2	16.8	28.1	7.4	130.0	85.7	95.0	26
61.3	57.6	30.6	121.6	66.6	35.8	15.3	14.1	28.7	10.7	15.9	26.1	6.9	124.0	82.0	93.2	26
61.0	56.2	29.6	119.4	64.1	36.8	14.7	13.1	30.0	10.3	15.8	27.3	7.7	140.0	78.4	94.0	26
60.1	56.2	29.9	118.2	64.9	38.0	14.5	12.8	31.4	11.4	16.8	26.1	7.9	126.0	80.8	92.6	25
58.5	57.0	30.6	118.2	64.6	37.8	14.3	13.3	27.3	12.1	16.0	26.7	6.6	129.0	79.8	93.4	30
65.9	59.6	30.0	125.2	64.3	39.0	16.7	14.4	31.2	11.1	15.5	27.0	7.6	134.0	85.7	102.5	27
58.8	58.0	29.9	118.8	64.1	37.2	14.0	13.9	28.5	10.0	15.1	26.5	7.1	137.0	78.4	91.6	27
67.2	58.7	31.2	124.8	66.5	38.7	15.5	14.9	31.3	11.5	16.8	27.7	7.4	129.0	82.5	101.6	26
64.1	57.8	31.7	122.9	66.1	40.5	16.3	14.9	29.2	12.4	15.6	27.1	7.5	130.0	83.2	99.7	25
64.9	58.3	31.6	127.5	68.1	39.2	16.4	13.9	31.1	12.6	15.7	25.9	7.6	141.0	84.7	97.4	27
62.2	56.8	31.8	118.5	64.7	40.1	17.0	13.8	33.1	13.1	19.7	27.6	9.1	126.0	79.6	89.0	23
61.5	56.9	30.4	119.4	64.0	40.3	16.5	13.8	31.9	13.6	19.6	28.1	9.1	119.0	77.7	86.0	23
57.7	54.9	32.4	119.1	67.4	38.3	17.0	14.3	31.5	12.6	18.0	25.8	8.8	107.0	78.3	90.7	23
57.1	56.8	32.0	119.5	65.7	38.5	17.0	14.3	31.5	13.4	19.0	27.7	9.6	122.0	73.6	85.1	23
64.1	57.3	31.2	124.7	67.1	38.7	15.9	13.9	33.2	12.1	17.2	26.4	7.2	130.0	80.4	100.7	26
62.0	56.2	32.4	120.3	64.8	40.0	17.9	15.7	34.1	13.9	20.3	28.2	10.2	135.0	76.7	86.0	22
59.7	55.4	31.2	119.3	64.8	38.4	16.8	13.8	32.0	13.0	19.6	27.9	8.8	121.0	71.9	88.6	23
63.9	58.1	31.8	121.9	64.2	39.6	17.8	14.3	32.3	13.0	18.8	28.3	8.6	116.0	79.9	88.8	23
58.0	54.1	31.4	120.5	66.6	39.1	17.2	14.7	32.4	12.4	18.8	26.7	8.9	127.0	81.1	89.0	24
56.4	52.7	29.1	111.4	61.8	37.0	16.4	13.6	29.7	12.1	17.5	26.5	8.1	115.0	73.1	82.2	24
54.5	50.6	27.9	109.1	58.9	36.8	14.6	13.0	30.7	11.3	17.3	25.4	8.4	118.0	72.4	83.7	24
59.8	55.0	31.4	117.9	62.4	37.8	16.5	13.7	31.8	12.9	18.9	26.6	9.8	116.0	70.5	84.6	24
56.4	56.6	32.0	117.9	65.2	39.3	18.0	13.9	31.5	13.6	18.5	27.5	8.6	128.0	73.6	86.8	22
56.2	50.2	30.9	113.4	61.7	35.4	17.6	13.5	28.5	12.6	17.2	25.6	8.2	112.0	71.3	82.3	24
62.9	61.3	35.5	127.3	69.6	39.7	17.8	15.5	33.1	13.0	21.0	27.3	9.8	127.0	83.9	90.3	23
53.5	48.9	25.9	110.1	62.7	38.7	14.9	13.1	29.7	12.2	18.0	26.3	8.8	119.0	73.2	81.6	22
56.1	53.9	31.2	117.0	65.4	37.0	16.4	13.5	29.8	13.0	18.8	27.2	9.0	134.0	73.7	85.4	22
63.1	57.3	33.8	120.4	62.7	37.9	17.3	14.3	31.2	13.0	18.8	25.6	8.7	130.0	73.9	88.6	23
61.3	58.2	32.7	122.2	65.2	39.4	17.7	13.5	31.3	13.8	18.9	28.1	9.5	127.0	78.8	91.4	24
56.5	52.0	31.0	113.1	62.3	37.7	15.6	13.5	29.3	12.2	18.5	25.0	8.6	120.0	70.5	80.1	23
54.7	52.6	27.8	111.1	62.1	36.8	14.6	13.5	30.9	11.2	17.3	24.8	8.3	121.0	75.4	86.6	23
65.7	59.8	32.5	124.9	64.3	38.6	17.2	14.0	32.0	12.7	19.2	26.4	9.4	129.0	81.7	88.4	22
63.2	57.0	32.6	125.6	71.3	37.3	16.4	14.1	32.4	12.5	18.7	27.6	9.3	120.0	80.0	95.7	23
59.8	56.7	33.0	119.0	66.6	39.1	17.3	13.6	32.6	13.3	18.7	26.1	9.2	113.0	79.5	90.1	24
59.7	54.9	31.7	121.9	65.1	42.6	17.4	14.7	32.3	13.5	19.6	27.5	10.0	122.0	79.1	90.4	22
57.9	54.2	29.5	116.1	64.3	35.9	17.8	13.4	30.3	13.3	17.9	26.4	8.4	126.0	72.6	87.6	23
56.4	54.7	30.0	114.1	64.9	39.6	16.1	13.5	29.8	11.4	18.5	25.5	8.3	124.0	78.7	92.2	24
62.3	56.7	34.0	121.2	64.5	39.9	17.2	14.8	31.9	12.6	19.4	27.2	9.2	122.0	78.4	93.8	23
57.0	56.1	27.8	117.9	66.6	40.3	16.0	13.5	31.8	14.1	19.5	26.5	9.5	118.0	80.0	91.0	24
51.4	49.1	29.8	108.2	61.3	37.7	16.2	13.5	28.9	12.3	19.5	25.1	9.2	118.0	68.0	80.4	22
51.7	48.8	26.6	110.3	65.5	38.1	15.2	13.1	27.9	11.0	15.3	24.0	7.9	118.0	78.1	85.0	24
56.1	55.1	31.2	118.5	66.0	38.5	17.1	14.6	30.2	12.9	19.1	27.3	8.1	126.0	75.7	88.6	22
56.1	54.9	29.7	110.9	61.4	37.0	15.6	13.5	29.5	11.1	16.2	25.8	8.0	106.0	70.5	82.2	24
60.5	58.9	33.2	120.9	65.4	38.8	18.0	14.4	31.9	13.7	18.5	28.8	9.0	126.0	78.3	89.7	23
62.4	57.4	33.0	124.3	69.7	40.1	18.9	15.0	31.2	14.2	19.4	28.4	9.7	127.0	81.4	90.9	22
58.1	50.8	30.9	111.8	58.3	36.6	16.1	13.1	28.4	12.2	17.6	24.1	8.5	104.0	73.4	78.5	24
59.3	54.2	30.4	119.6	65.5	38.6	16.8	14.6	32.9	13.0	19.3	26.9	9.2	133.0	78.8	87.9	21
59.5	56.3	32.7	124.4	69.7	41.5	16.8	14.5	31.4	12.8	19.6	27.6	9.1	135.0	84.9	95.6	23
58.4	55.0	30.2	116.9	62.0	37.6	16.6	13.6	30.0	11.4	16.5	25.7	8.2	118.0	75.2	85.2	22
59.9	60.3	29.8	117.0	63.1	37.9	14.4	14.1	31.5	11.9	18.4	28.1	8.1	113.5	84.4	98.6	26
59.0	62.6	30.8	120.0	67.4	39.9	14.4	13.7	32.3	12.5	18.4	27.5	8.1	114.5	81.9	98.5	27
62.5	64.1	34.0	123.0	69.0	40.6	17.3	15.2	31.5	12.4	19.6	26.7	8.9	134.5	85.0	98.2	26
58.4	56.5	30.7	111.0	67.2	34.5	14.2	12.4	29.5	10.7	17.5	24.2	7.8	100.5	70.9	91.1	25
59.1	57.2	32.8	115.0	61.2	39.7	17.1	14.7	29.0	12.3	16.1	27.5	7.0	129.5	75.5	88.1	26
60.6	59.8	31.2	119.0	62.7	32.0	17.3	14.6	34.3	13.5	19.4	27.1	9.7	115.0	81.8	97.0	21
49.7	46.5	26.1	103.0	57.8	31.8	15.9	13.1	29.6	12.8	17.5	20.2	9.3	95.0	72.4	81.0	22
54.6	53.8	29.4	111.0	65.1	40.2	16.7	14.7	31.5	12.0	17.8	27.1	9.0	126.5	77.0	85.7	21
60.5	60.0	32.3	118.0	64.9	40.0	15.9	15.0	31.9	13.6	19.8	28.5	8.4	140.5	77.8	96.7	26
62.1	64.1	34.6	123.0	68.2	39.3	16.5	15.5	31.3	12.3	16.8	29.1	7.1	129.5	86.7	98.6	26
60.0	58.3	32.7	123.0	70.3	40.1	17.7	15.2	32.7	14.0	21.2	27.7	9.3	124.5	78.5	90.2	22
53.8	51.8	28.5	107.0	62.3	37.9	15.7	14.2	30.0	13.0	16.5	26.7	9.7	111.5	72.4	74.8	22
46.8	49.8	26.4	104.0	64.2	37.2	14.4	12.9	28.5	12.8	18.0	26.0	9.8	109.5	69.9	81.5	24
45.2	42.9	25.2	96.0	58.5	34.6	12.5	10.0	27.6	9.5	18.1	25.0	9.5	112.0	69.0	75.5	21
47.8	48.1	25.5	100.0	59.6	34.1	14.0	10.8	28.4	9.8	17.6	24.5	10.0	110.0	71.3	76.9	23
50.5	50.5	29.2	109.0	66.0	36.9	17.7	13.4	30.3	11.0	18.1	28.9	9.1	125.0	79.4	81.0	22
55.0	55.3	33.1	115.0	70.5	38.2	16.2	14.1	31.0	11.1	21.0	27.2	9.7	130.0	74.1	92.4	24
54.2	52.8	31.0	112.0	63.9	36.5	17.8	12.8	30.8	11.7	18.0	26.5	8.8	118.0	72.0	81.8	21
56.0	51.3	27.4	113.0	61.7	39.8	15.9	13.2	30.6	12.1	16.9	26.3	8.6	111.0	74.8	80.5	24
61.7	59.2	33.8	123.0	65.4	39.5	17.7	15.1	33.3	12.6	18.7	28.0	9.5	134.0	75.6	81.8	23
48.1	47.5	26.3	104.0	63.1	35.7	13.9	12.2	28.7	11.4	18.3	25.6	8.0	105.0	69.8	64.9	22
55.3	52.2	30.3	113.0	63.0	37.4	16.7	14.4	30.3	14.1	20.3	28.1	9.5	126.0	75.5	74.0	24
57.4	55.8	29.8	114.0	66.2	39.2	16.6	14.3	30.5	12.7	18.0	27.0	7.5	124.0	78.7	82.0	24
48.7	52.0	26.2	108.0	61.3	37.0	14.0	12.8	29.8	15.0	17.6	27.4	8.5	94.0	78.8	77.7	22
56.5	53.0	30.3	115.0	64.3	37.1	14.3	13.4	29.3	11.6	18.6	25.6	8.2	103.0	74.0	75.4	24
49.8	55.0	29.0	118.0	69.3	38.7	16.8	14.0	28.8	13.7	17.8	26.7	9.8	120.0	78.6	79.9	23
56.1	57.5	31.9	112.0	71.8	38.6	17.3	12.6	32.1	11.4	19.9	26.7	9.7	117.0	73.6	88.8	23
52.3	52.2	27.8	110.0	69.6	40.4	15.5	12.6	31.8	11.6	18.2	22.7	10.1	122.0	73.0	84.6	23
57.5	57.5	33.3	115.0	68.1	38.3	18.1	14.0	33.3	12.8	20.4	28.2	10.0	115.0	77.0	87.6	23
59.0	58.3	31.6	114.0	64.1	37.4	18.0	12.1	32.9	11.2	19.3	27.0	9.5	111.0	75.4	87.5	22
52.4	52.3	29.5	107.0	64.2	38.8	19.4	13.0	29.3	12.5	17.7	27.2	9.9	113.0	72.8	81.6	22
64.2	65.1	35.0	122.0	66.7	42.1	21.0	12.5	34.1	14.5	21.6	28.9	10.4	125.0	85.2	94.0	24
55.0	56.1	29.5	106.0	59.7	26.7	16.3	11.2	30.1	12.0	18.2	26.8	8.3	112.0	74.2	84.3	22
49.9	47.6	28.4	108.0	65.3	35.6	15.0	12.2	30.3	10.0	19.1	26.1	9.0	96.0	72.2	84.0	23
55.1	59.6	31.9	113.0	65.3	37.6	15.8	12.8	32.5	10.6	19.9	27.5	9.5	106.0	67.0	85.0	21
50.5	50.5	39.1	106.0	69.4	39.1	15.5	12.6	32.1	10.9	19.3	26.8	10.1	124.0	78.0	88.4	24
59.5	58.0	30.7	116.0	64.2	37.0	16.8	12.0	32.3	12.5	18.7	25.0	10.4	114.0	66.5	86.4	20
51.5	51.5	30.3	110.0	67.4	38.0	15.5	12.3	31.8	10.8	20.8	26.4	9.5	115.0	76.4	88.3	22
57.4	56.0	33.4	117.0	67.9	38.9	18.1	12.4	31.2	11.8	20.8	26.7	9.2	124.0	73.1	87.6	22
47.3	48.1	28.0	104.0	64.8	36.3	15.0	10.9	30.4	11.2	19.8	25.6	9.3	102.0	60.4	82.0	22
55.3	52.4	32.0	114.0	66.4	38.1	16.7	13.1	33.4	11.9	20.2	25.6	9.8	112.0	74.3	84.7	23
59.6	59.2	35.5	119.0	70.8	39.9	21.3	13.1	32.6	12.3	20.6	26.7	10.3	126.0	80.4	97.8	23
50.7	48.4	29.5	105.0	65.4	37.1	15.7	12.0	30.2	12.0	19.0	25.5	8.5	125.0	69.3	84.4	23
55.8	51.3	28.5	110.0	67.2	39.2	17.4	14.0	31.8	11.4	18.3	27.8	9.8	131.0	72.8	89.4	23
51.4	49.6	25.9	102.0	61.0	34.3	14.0	11.3	28.3	10.8	18.1	24.3	10.0	109.0	77.1	81.5	21
50.7	49.2	25.1	105.0	64.0	35.8	14.8	11.2	29.9	10.6	18.8	26.3	9.4	113.0	74.6	80.2	22
46.9	50.9	26.5	103.0	62.4	37.9	16.5	13.0	29.0	11.2	16.2	25.8	9.0	127.0	71.0	88.5	22
58.0	57.9	33.2	115.0	64.4	37.4	17.1	12.9	31.4	11.2	19.3	26.4	8.8	121.0	75.1	86.1	23
58.6	58.4	30.4	115.0	67.7	36.7	17.8	11.4	31.8	10.6	19.2	25.0	9.9	110.0	80.6	87.2	23
52.4	52.4	30.2	111.0	68.2	37.5	17.0	13.4	29.8	11.6	18.5	25.9	9.7	130.0	78.9	88.2	23
59.0	55.2	33.3	114.0	67.9	39.7	18.8	14.1	34.3	13.8	20.5	28.5	9.3	137.0	77.2	90.1	22
55.5	53.9	31.3	111.0	64.0	36.3	18.6	14.3	31.2	12.2	18.6	25.8	8.6	127.0	73.8	87.0	22
55.0	56.5	31.3	115.0	65.0	37.5	18.1	13.9	29.7	11.6	20.4	26.4	9.3	132.0	77.2	89.5	23
51.4	51.4	29.4	105.0	62.8	35.5	15.7	12.7	29.1	10.2	18.8	23.7	8.5	110.0	69.2	82.2	22
58.7	56.3	31.8	113.0	64.8	39.9	17.8	14.1	32.7	11.4	19.9	26.1	8.3	135.0	77.8	91.7	22
56.1	54.9	29.9	109.0	62.5	38.6	18.8	13.1	31.4	11.6	17.5	25.8	8.4	115.0	74.2	90.8	22
55.1	57.8	31.5	112.0	65.7	37.0	17.8	13.4	31.1	11.5	19.6	25.3	9.1	123.0	74.0	85.5	23
56.6	56.6	30.3	115.0	66.2	38.5	18.2	13.9	32.1	11.2	18.7	26.4	9.6	124.0	75.3	81.3	22
57.9	55.0	30.3	113.0	61.7	37.0	16.8	13.4	31.0	12.3	18.5	24.8	9.5	130.0	72.1	84.6	22
55.2	52.1	30.3	105.0	61.1	35.0	16.2	12.1	30.9	12.5	18.2	24.2	9.5	126.0	70.0	80.3	22
52.3	49.3	28.8	103.0	59.3	35.8	16.3	12.4	30.4	12.5	17.5	24.0	9.2	111.0	71.1	84.8	23
56.5	55.0	33.3	111.0	64.7	38.3	18.3	13.5	29.7	11.9	18.8	26.4	9.3	132.0	76.4	86.8	23
53.3	50.8	29.5	105.0	61.2	37.9	14.8	11.0	31.2	10.8	18.9	24.0	8.6	110.0	75.7	87.6	23
56.1	52.5	30.8	109.0	62.8	35.0	16.3	11.8	30.6	10.4	19.4	24.9	8.5	108.0	70.3	84.1	22
60.8	52.5	31.8	106.0	61.2	40.3	16.2	13.6	33.3	11.8	21.7	26.5	8.5	120.0	69.5	87.8	21
51.8	52.1	31.4	110.0	69.2	37.8	17.2	13.9	32.8	11.5	20.8	26.0	9.8	126.0	75.9	88.5	22
61.0	56.1	32.0	116.0	68.0	40.8	18.0	13.3	35.4	11.6	19.9	27.0	10.2	140.0	79.3	92.8	23
58.4	55.1	34.3	114.0	65.6	37.0	15.7	12.2	29.9	10.1	17.2	24.7	9.0	125.0	73.8	81.4	21
55.1	56.2	30.8	110.0	64.1	35.2	17.7	12.9	31.1	13.3	19.2	25.1	9.6	115.0	73.4	85.3	22
61.3	57.0	30.8	117.0	66.0	39.3	16.3	13.1	31.4	12.3	19.2	26.7	8.5	108.0	80.6	80.2	23
58.5	56.0	30.1	116.0	65.5	38.4	17.3	13.9	31.0	12.0	16.9	26.6	8.8	127.0	75.8	82.2	22
57.9	56.1	30.7	115.0	66.3	36.5	14.9	13.1	29.3	11.3	18.7	26.5	8.6	105.0	73.6	81.0	21
56.0	57.9	32.0	114.0	68.3	38.3	16.3	13.7	31.5	12.1	19.0	26.9	9.0	109.0	75.7	84.3	23
53.1	51.8	28.7	109.0	61.8	37.6	15.1	13.5	28.6	11.5	18.4	24.8	7.8	116.0	70.8	75.1	21
56.9	54.5	32.0	111.0	62.4	36.1	17.2	14.0	31.4	13.9	19.1	25.8	9.1	115.0	74.9	80.0	23
55.9	53.2	31.6	112.0	64.6	39.0	17.4	13.7	30.6	12.1	19.8	27.0	8.3	113.0	75.2	77.1	21
58.1	56.8	30.1	117.0	67.9	39.6	18.0	14.1	31.7	12.9	18.5	27.5	9.0	123.0	76.3	79.1	22
57.6	57.0	31.3	116.0	64.3	36.4	16.3	13.2	29.4	13.0	18.8	26.1	8.6	110.0	73.3	79.6	22
62.0	59.4	32.3	120.0	67.3	38.5	17.9	14.2	33.5	13.7	18.1	27.3	9.7	122.0	77.2	78.6	22
59.2	58.3	31.3	117.0	66.5	38.4	15.4	13.1	31.6	13.0	19.6	26.8	9.3	117.0	74.1	76.9	22
56.2	57.0	29.6	112.0	62.2	35.9	16.6	14.2	30.5	11.8	17.7	25.7	8.8	122.0	74.0	81.5	23
57.5	55.1	31.4	115.0	65.1	38.1	17.7	13.7	32.3	14.3	19.1	26.6	9.4	127.0	75.7	81.7	23
56.0	52.4	29.9	113.0	64.0	37.1	15.6	13.0	30.0	11.9	18.0	26.9	8.5	112.0	76.4	81.2	22
54.0	51.6	30.1	109.0	63.1	37.0	16.5	13.7	29.2	11.9	18.6	25.9	8.4	122.0	77.9	81.2	22
56.4	53.4	31.5	112.0	68.7	38.8	17.1	14.3	30.9	12.5	18.6	27.2	8.9	125.0	77.8	94.2	22
48.6	46.7	28.3	115.0	64.0	37.5	16.1	13.3	28.8	12.9	17.9	25.4	9.2	115.0	71.2	71.3	21
58.0	53.6	31.1	112.0	64.1	40.2	16.5	13.3	32.2	12.7	20.0	26.7	8.8	122.0	74.5	80.1	22
59.0	54.8	30.4	117.0	65.1	26.9	14.3	14.2	30.5	12.0	18.8	27.2	8.1	111.0	76.6	80.3	21
59.1	56.1	29.8	116.0	64.1	38.1	15.6	13.1	29.2	11.6	17.2	25.4	8.7	117.0	77.4	79.9	22
54.4	53.0	31.1	114.0	66.5	39.0	17.2	14.4	30.3	12.7	18.5	26.7	9.1	127.0	73.2	81.1	23
Part 2. All explanatory variables with acronyms. "x://.../Goose measurements B.txt" in the R script.
A	B	C	D	E	F	G	H	I	J	K	L	M	N	O	P	Q
66.2	63.2	32.3	124.0	70.3	43.5	16.3	15.3	34.9	12.6	17.5	29.7	8.4	147.5	87.1	101.9	26
60.2	55.8	30.1	121.0	67.2	37.0	15.0	14.3	31.1	11.6	16.4	26.4	7.1	141.5	83.8	93.7	26
52.4	51.2	27.7	110.0	58.5	36.4	13.1	13.1	29.1	11.7	17.3	25.3	8.2	116.5	74.0	80.9	24
58.6	56.9	29.6	120.0	68.3	36.7	16.7	14.8	29.3	12.4	15.4	27.8	7.1	133.0	83.1	88.8	27
58.0	56.7	29.6	116.0	66.6	38.0	15.1	14.0	30.0	11.2	16.0	26.0	7.8	132.0	74.6	87.6	26
64.0	58.1	30.8	124.0	66.8	38.0	15.3	13.0	31.5	12.0	16.1	27.5	8.2	128.0	83.0	85.5	27
52.1	51.7	27.8	110.0	65.5	37.8	15.3	12.5	30.0	12.3	16.3	26.1	8.7	118.0	72.0	72.4	24
62.9	56.6	33.6	126.0	72.8	40.1	15.9	15.1	33.0	11.9	18.7	28.3	7.6	130.0	87.7	92.1	26
65.5	58.3	31.7	125.0	68.5	38.6	15.5	13.7	33.6	12.4	17.1	29.1	8.3	131.0	81.9	89.6	26
60.8	56.9	32.6	127.0	71.1	40.8	14.9	14.1	33.3	12.2	19.5	29.0	8.5	150.0	80.7	87.3	26
66.5	58.9	30.7	121.0	66.8	38.9	15.1	15.0	32.6	11.7	17.5	27.7	8.5	130.0	84.6	86.4	26
61.2	53.3	28.1	121.0	65.9	39.6	15.9	14.4	31.3	12.3	16.1	27.0	7.7	135.0	86.8	90.0	25
57.8	55.0	30.4	121.0	71.7	39.5	14.7	14.3	30.3	12.3	17.7	26.6	7.7	142.0	88.7	89.2	27
61.1	57.8	31.8	122.0	70.4	39.8	16.7	14.0	31.5	12.7	18.2	27.9	9.5	124.0	79.0	81.9	23
57.0	52.3	30.7	116.0	67.4	39.0	12.9	13.0	29.4	11.1	16.0	27.4	7.3	139.0	79.8	89.4	27
59.5	56.1	28.6	118.0	65.2	39.1	15.7	14.2	30.5	11.9	16.3	27.3	7.8	133.0	84.2	88.3	25
64.5	61.8	31.1	127.0	67.6	41.6	15.3	14.3	33.0	12.1	16.5	29.2	8.4	152.5	89.1	95.8	28
57.1	53.6	28.6	110.0	62.6	37.6	15.4	13.0	28.4	11.8	14.8	25.7	7.2	130.5	79.2	90.2	26
65.3	61.3	31.5	121.0	71.7	38.9	15.3	13.8	31.3	11.6	15.5	28.3	7.8	126.5	85.5	93.2	26
66.3	59.8	32.0	127.0	68.4	38.6	15.9	14.3	32.0	11.7	15.9	27.7	8.5	140.5	84.7	97.7	26
59.3	56.1	29.8	118.0	66.4	39.1	13.0	14.8	30.9	11.0	19.5	27.6	8.5	134.5	78.0	89.5	27
61.6	59.4	32.3	127.0	69.7	38.8	16.1	14.7	31.4	12.6	16.7	27.0	7.9	131.5	81.9	96.0	25
57.0	56.1	28.4	117.0	65.4	38.3	14.4	14.5	29.3	11.1	15.6	26.5	7.0	132.5	78.5	86.9	25
58.9	55.0	30.5	119.0	64.0	37.9	14.6	13.9	29.5	12.6	16.7	26.1	6.7	129.5	79.8	88.5	24
58.1	55.0	29.5	116.0	65.0	38.2	15.0	15.0	29.5	11.5	16.7	26.4	8.5	138.5	77.2	87.6	26
62.4	59.6	33.0	125.0	66.5	37.8	14.3	13.5	29.5	11.3	16.0	27.6	8.1	132.5	73.5	85.0	27
56.1	55.9	26.9	116.0	64.0	38.3	15.0	14.0	30.0	11.0	15.0	25.6	6.7	129.5	78.7	91.9	25
59.0	57.1	29.1	121.0	63.3	38.0	14.6	13.4	29.6	12.3	15.1	26.9	7.4	124.5	79.1	87.7	26
64.8	59.6	30.9	128.0	65.1	39.6	16.0	14.7	30.2	12.7	17.8	27.2	7.5	139.5	85.2	90.9	27
59.5	56.2	29.1	124.0	68.5	39.7	14.4	14.0	33.7	11.9	16.3	27.7	8.7	133.5	85.5	92.0	25
57.2	56.6	30.7	117.0	67.5	38.5	16.0	14.4	29.7	12.1	16.9	27.3	8.2	143.5	74.7	92.1	28
62.5	56.9	32.4	120.0	70.7	40.5	16.2	13.8	31.8	11.3	16.7	28.7	8.2	136.5	86.2	93.2	26
56.4	55.0	30.3	116.0	65.7	38.5	15.6	14.4	29.5	11.1	16.9	26.5	7.4	139.5	80.1	88.3	27
58.7	54.7	31.7	114.0	67.7	36.6	14.7	14.3	29.2	10.7	17.1	27.3	6.8	128.5	79.4	86.7	26
58.0	57.1	31.0	119.0	66.1	38.0	16.3	14.0	30.0	13.7	18.5	27.0	8.3	130.5	77.9	86.6	26
57.6	53.4	29.2	114.0	65.0	37.1	15.8	14.0	31.7	11.9	15.8	26.1	7.4	139.5	78.9	88.7	27
62.5	57.5	33.0	128.0	69.8	38.8	15.6	14.5	30.8	11.5	17.5	27.6	7.5	146.5	81.9	90.6	28
56.0	51.5	29.9	112.0	62.6	35.1	14.0	13.7	27.0	10.5	14.0	23.9	6.8	132.5	75.0	87.1	26
61.3	58.2	31.7	124.0	67.6	39.2	15.0	14.3	32.5	11.8	17.0	27.9	7.5	132.5	85.4	96.6	26
61.8	60.6	36.0	125.0	67.2	38.3	16.2	14.2	28.6	12.2	16.8	25.9	7.1	139.5	87.5	90.4	27
61.2	57.8	33.3	126.0	69.9	40.1	15.6	15.6	32.7	12.6	18.2	28.8	8.3	132.5	83.3	94.1	27
62.8	61.2	33.1	124.0	69.6	39.2	15.6	15.4	32.6	12.2	17.7	28.1	7.8	140.5	83.7	92.1	28
57.1	53.5	29.3	116.0	64.4	36.5	14.7	14.8	30.2	11.0	15.5	26.5	7.1	129.5	72.0	86.3	26
53.0	54.6	28.2	110.0	61.6	35.9	14.3	13.6	28.3	11.9	17.8	26.1	8.1	106.5	76.4	90.0	26
61.1	60.3	29.7	118.0	63.9	37.0	13.4	11.7	30.1	11.3	16.5	25.6	8.3	103.5	78.5	92.2	26
61.4	62.0	32.3	118.0	65.6	37.3	14.9	13.3	30.6	11.9	17.3	25.0	7.9	136.5	75.2	91.3	27
63.4	60.6	31.9	124.0	67.0	37.7	15.7	15.0	31.1	13.9	16.0	28.1	7.2	142.5	82.3	97.1	26
54.8	54.2	30.5	110.0	62.7	37.5	16.5	13.8	28.8	12.9	18.2	25.6	9.3	122.5	73.2	75.2	24
55.5	55.1	30.3	110.0	62.9	38.2	14.9	13.8	29.1	11.8	17.6	25.5	9.9	127.5	74.2	76.9	23
62.2	58.6	34.2	119.0	65.8	40.1	16.4	15.0	31.4	13.7	19.3	27.5	10.2	134.5	79.4	81.0	22
55.3	55.5	30.6	118.0	67.2	38.7	16.7	14.6	30.3	13.9	19.2	27.0	9.3	134.5	79.5	82.9	23
58.2	56.1	32.2	117.0	68.3	40.3	17.2	14.3	33.2	13.1	19.5	27.5	9.3	120.0	80.3	85.9	22
55.1	56.6	29.9	115.0	67.6	36.5	15.2	12.8	30.4	12.1	19.0	26.5	8.1	103.0	76.3	75.1	21
54.4	52.0	28.0	108.0	69.5	35.2	13.8	12.0	29.0	10.0	16.6	24.1	8.3	90.0	74.9	76.2	22
51.1	49.5	26.5	108.0	62.2	34.9	14.7	13.0	28.5	12.6	18.1	25.9	7.9	111.0	74.4	73.4	22
67.1	65.9	35.5	129.0	71.2	41.7	16.5	16.3	34.8	14.1	20.2	29.8	9.2	140.0	89.0	94.7	27
61.4	60.3	31.1	120.0	68.5	41.1	15.5	15.0	32.2	11.7	17.1	28.7	8.0	142.5	80.6	97.5	25
63.3	61.1	29.9	121.0	68.6	39.7	15.3	14.7	31.8	12.6	17.3	28.8	8.4	133.5	85.7	101.7	26
56.2	53.8	29.3	109.0	63.0	39.6	16.6	14.5	32.1	14.7	19.2	28.4	9.4	126.5	75.8	77.1	22
61.0	59.1	32.2	117.0	64.4	26.9	16.5	13.6	29.6	12.9	17.4	26.4	9.6	112.0	73.9	75.6	22
51.1	55.8	27.8	108.0	64.5	38.1	15.8	12.8	28.5	12.1	17.8	25.2	8.7	112.5	72.6	82.0	24
57.0	56.8	30.6	119.0	63.7	37.5	16.7	14.1	29.2	12.5	18.5	25.0	7.9	126.5	71.8	84.2	23
57.7	58.0	30.5	117.0	66.2	40.0	17.0	13.9	30.6	12.3	17.4	26.2	8.7	122.5	80.1	88.8	23
47.3	47.6	25.9	100.0	62.3	36.5	14.7	13.0	28.3	11.9	16.9	25.1	8.8	127.5	67.0	76.5	22
55.1	56.4	30.5	112.0	64.6	39.4	16.0	13.9	30.0	13.6	18.9	26.0	9.0	114.5	68.8	80.9	23
58.7	55.2	32.9	121.0	67.6	39.8	16.1	13.8	31.6	13.4	20.1	27.3	9.4	129.5	78.0	86.5	22
53.8	54.3	27.9	112.0	64.8	37.2	15.4	13.2	30.0	12.7	17.5	25.7	8.9	122.5	72.1	87.1	24
50.1	55.2	26.5	110.0	64.7	37.5	15.7	13.5	27.9	12.5	17.1	25.4	8.3	119.5	67.2	83.3	23
55.6	58.6	32.3	112.0	68.9	39.7	16.0	13.6	29.9	12.9	17.9	27.2	9.3	119.5	81.7	89.9	22
51.6	52.0	28.2	104.0	64.5	36.8	15.2	12.7	30.6	11.5	17.2	26.5	8.2	102.5	71.4	76.6	22
48.3	53.2	28.9	108.0	67.0	38.7	14.5	13.8	30.4	11.8	19.3	27.3	9.6	98.5	73.2	84.9	24
53.1	52.6	30.4	108.0	65.7	39.0	15.0	13.1	31.3	13.4	20.2	27.1	9.3	108.5	72.3	83.7	24
56.1	54.0	30.1	109.0	65.7	39.8	17.2	13.7	33.4	13.0	18.5	27.4	9.7	128.5	77.5	87.6	23
52.0	52.5	28.1	107.0	68.0	39.6	14.5	14.1	30.9	12.1	19.5	26.9	9.3	106.5	73.5	88.1	23
56.2	54.1	31.8	110.0	64.8	38.9	16.6	14.1	30.3	12.9	19.3	27.1	9.6	127.5	74.3	84.1	23
51.1	50.5	27.4	103.0	64.7	39.0	15.8	13.3	30.2	12.5	18.2	27.0	9.0	130.5	76.0	87.3	23
57.4	54.8	30.6	110.0	64.9	38.2	12.9	13.5	29.4	11.1	18.0	25.5	8.4	117.5	71.9	81.9	23
57.9	56.2	29.8	113.0	69.2	40.4	16.2	14.4	32.8	13.0	17.7	28.4	10.0	107.5	78.8	88.0	23
52.3	53.8	28.8	106.0	63.1	37.0	15.7	13.5	29.1	12.4	17.8	26.2	9.0	99.5	72.0	80.1	21
59.7	57.7	32.0	117.0	67.3	39.3	16.7	13.2	32.3	13.6	17.7	28.0	9.2	106.5	79.8	85.8	23
53.9	56.1	31.4	107.0	64.6	37.5	16.6	13.7	31.0	12.4	19.0	26.5	9.5	115.5	71.3	82.2	21
51.2	51.9	27.8	110.0	65.9	36.5	16.4	14.3	31.5	12.6	17.0	26.5	8.4	118.5	71.5	80.1	22
50.0	53.8	28.4	104.0	64.7	38.2	15.5	13.3	33.5	13.0	19.1	27.0	9.8	102.5	72.5	84.6	21
56.0	52.5	31.5	108.0	62.5	37.9	16.4	13.1	28.9	12.3	17.9	26.3	8.4	123.0	72.4	77.8	23
55.0	51.0	31.0	111.0	66.6	37.5	16.6	13.6	30.6	14.0	19.3	27.1	9.4	125.0	74.5	78.0	23
54.8	54.2	30.9	113.0	66.1	36.2	16.2	13.7	30.9	13.1	18.8	24.3	8.5	118.0	73.7	78.5	22
53.6	51.5	30.3	111.0	66.5	37.7	15.3	12.8	30.2	13.1	19.3	26.6	9.5	98.0	77.5	79.9	23
51.1	49.8	29.1	105.0	64.1	37.5	14.6	12.4	29.6	12.8	18.9	25.7	9.1	109.0	71.1	75.2	24
57.5	57.7	32.0	121.0	71.0	39.7	17.9	14.5	33.0	13.3	20.2	27.9	10.2	130.0	80.1	83.7	23
58.3	55.0	30.1	120.0	67.6	39.1	15.2	13.7	31.6	11.6	16.2	25.9	7.8	125.0	79.1	84.2	27
59.7	57.1	31.8	120.0	69.1	39.9	17.7	14.6	32.5	13.4	19.0	27.3	9.9	120.0	74.8	78.5	22
57.1	54.7	29.1	112.0	64.7	38.3	15.5	14.4	31.4	12.3	18.1	26.7	9.3	122.0	76.2	78.0	23
61.1	59.7	34.1	122.0	70.0	40.9	18.5	14.5	31.4	13.4	19.2	27.5	9.5	130.0	80.9	82.1	23
52.3	51.6	29.4	113.0	64.1	37.7	17.6	14.3	28.9	12.8	19.8	26.6	8.6	108.0	71.0	74.9	23
56.6	52.0	30.2	111.0	62.0	35.8	15.6	13.2	29.6	12.4	18.9	25.8	8.9	125.0	73.3	73.4	23
58.4	57.3	31.6	122.0	69.0	40.7	17.4	14.6	31.7	13.1	19.1	27.7	9.0	130.0	78.8	81.1	24
58.5	57.4	30.5	119.0	68.9	39.5	16.6	14.8	32.0	12.0	17.5	27.9	9.0	125.0	78.0	80.7	23
61.0	58.0	32.4	122.0	68.8	40.3	17.8	14.4	32.1	13.6	18.6	28.6	9.0	130.0	76.1	76.5	24
57.2	56.1	29.6	116.0	67.5	38.6	16.3	13.6	30.9	12.4	18.0	27.3	8.9	122.0	77.5	78.5	22
55.1	52.0	28.8	111.0	65.2	40.1	16.3	14.0	31.8	13.7	19.8	28.6	9.4	120.0	72.6	74.2	23
62.0	58.2	31.2	119.0	66.9	40.8	16.7	13.3	33.4	12.8	18.9	26.8	9.3	115.0	81.3	84.1	22
56.5	54.6	30.8	117.0	65.2	37.6	15.9	13.2	29.1	11.5	17.7	26.8	8.7	128.0	77.1	82.9	23
59.2	56.9	31.2	120.0	66.9	38.7	17.9	14.3	31.9	13.0	17.7	27.6	9.3	124.0	78.7	81.3	22
51.3	48.6	27.8	105.0	62.5	36.2	14.4	12.2	28.7	10.4	16.0	23.4	8.8	118.0	74.6	74.3	23
57.4	55.0	30.7	121.0	70.0	41.7	17.5	15.4	31.9	13.0	18.9	27.8	9.7	133.0	78.1	85.1	22
52.2	51.1	28.7	111.0	67.3	37.7	15.7	13.7	30.3	12.1	17.7	27.0	8.9	129.0	72.6	74.1	21
52.3	52.7	28.5	112.0	66.6	37.7	15.7	13.8	30.1	12.6	18.3	27.2	9.4	114.0	76.6	78.8	23
54.0	49.5	29.5	108.0	64.1	37.8	16.2	12.8	29.1	11.9	16.9	25.7	8.5	123.0	71.7	71.2	21
58.3	57.2	30.7	120.0	66.9	37.8	15.7	14.0	32.0	12.0	17.0	26.6	9.5	125.0	80.3	79.6	23
61.2	56.2	28.2	115.8	61.8	31.9	15.6	13.4	28.4	11.0	14.9	26.1	7.1	126.0	79.0	91.4	27
61.3	56.2	30.4	115.6	63.9	36.9	14.5	13.7	30.7	10.9	17.0	26.2	6.8	131.0	79.2	95.7	26
63.9	56.5	30.8	117.5	59.6	37.0	14.5	13.8	30.8	10.5	17.1	26.1	7.5	126.0	82.2	94.4	27
57.9	53.5	28.6	113.7	63.1	37.4	15.5	13.4	28.6	10.7	15.3	26.0	7.0	123.0	80.2	95.1	26
56.8	55.7	28.8	115.8	63.9	37.0	14.3	13.1	28.2	11.2	14.7	27.3	7.4	120.0	80.3	92.5	26
57.0	55.9	29.0	117.0	65.5	36.9	13.7	13.9	29.0	12.2	16.2	26.0	7.8	126.0	78.4	95.7	29
65.5	61.2	30.5	123.3	65.6	37.6	16.2	14.9	29.7	11.2	15.1	25.8	7.8	131.0	82.1	92.2	24
64.5	61.3	29.0	125.5	68.6	39.8	15.6	14.3	30.2	11.8	15.1	26.6	7.6	138.0	82.0	101.5	25
62.2	58.6	31.1	117.6	64.2	37.1	14.2	14.1	31.4	11.5	16.8	25.5	7.5	140.0	85.6	94.4	30
62.8	56.7	31.3	119.5	69.1	36.5	16.6	13.9	29.2	10.3	14.5	25.5	7.5	132.0	81.0	91.5	25
60.1	53.1	29.0	115.2	61.7	36.1	15.6	13.3	31.6	11.0	17.3	26.0	7.4	149.0	82.8	95.6	26
58.6	53.4	29.7	113.1	61.2	34.7	13.6	12.8	28.1	10.5	15.3	25.5	7.0	121.0	75.9	90.6	26
64.4	61.3	31.2	126.5	68.3	39.9	14.5	14.3	31.7	11.2	16.1	27.2	8.0	147.0	88.8	104.0	26
65.7	59.3	31.7	125.1	65.7	36.0	16.1	14.7	32.4	11.9	17.5	27.2	7.9	144.0	86.0	95.2	25
62.3	57.5	31.2	121.9	66.7	37.5	15.6	14.2	31.1	11.2	16.8	28.1	7.4	130.0	85.7	95.0	26
61.3	57.6	30.6	121.6	66.6	35.8	15.3	14.1	28.7	10.7	15.9	26.1	6.9	124.0	82.0	93.2	26
61.0	56.2	29.6	119.4	64.1	36.8	14.7	13.1	30.0	10.3	15.8	27.3	7.7	140.0	78.4	94.0	26
60.1	56.2	29.9	118.2	64.9	38.0	14.5	12.8	31.4	11.4	16.8	26.1	7.9	126.0	80.8	92.6	25
58.5	57.0	30.6	118.2	64.6	37.8	14.3	13.3	27.3	12.1	16.0	26.7	6.6	129.0	79.8	93.4	30
65.9	59.6	30.0	125.2	64.3	39.0	16.7	14.4	31.2	11.1	15.5	27.0	7.6	134.0	85.7	102.5	27
58.8	58.0	29.9	118.8	64.1	37.2	14.0	13.9	28.5	10.0	15.1	26.5	7.1	137.0	78.4	91.6	27
67.2	58.7	31.2	124.8	66.5	38.7	15.5	14.9	31.3	11.5	16.8	27.7	7.4	129.0	82.5	101.6	26
64.1	57.8	31.7	122.9	66.1	40.5	16.3	14.9	29.2	12.4	15.6	27.1	7.5	130.0	83.2	99.7	25
64.9	58.3	31.6	127.5	68.1	39.2	16.4	13.9	31.1	12.6	15.7	25.9	7.6	141.0	84.7	97.4	27
62.2	56.8	31.8	118.5	64.7	40.1	17.0	13.8	33.1	13.1	19.7	27.6	9.1	126.0	79.6	89.0	23
61.5	56.9	30.4	119.4	64.0	40.3	16.5	13.8	31.9	13.6	19.6	28.1	9.1	119.0	77.7	86.0	23
57.7	54.9	32.4	119.1	67.4	38.3	17.0	14.3	31.5	12.6	18.0	25.8	8.8	107.0	78.3	90.7	23
57.1	56.8	32.0	119.5	65.7	38.5	17.0	14.3	31.5	13.4	19.0	27.7	9.6	122.0	73.6	85.1	23
64.1	57.3	31.2	124.7	67.1	38.7	15.9	13.9	33.2	12.1	17.2	26.4	7.2	130.0	80.4	100.7	26
62.0	56.2	32.4	120.3	64.8	40.0	17.9	15.7	34.1	13.9	20.3	28.2	10.2	135.0	76.7	86.0	22
59.7	55.4	31.2	119.3	64.8	38.4	16.8	13.8	32.0	13.0	19.6	27.9	8.8	121.0	71.9	88.6	23
63.9	58.1	31.8	121.9	64.2	39.6	17.8	14.3	32.3	13.0	18.8	28.3	8.6	116.0	79.9	88.8	23
58.0	54.1	31.4	120.5	66.6	39.1	17.2	14.7	32.4	12.4	18.8	26.7	8.9	127.0	81.1	89.0	24
56.4	52.7	29.1	111.4	61.8	37.0	16.4	13.6	29.7	12.1	17.5	26.5	8.1	115.0	73.1	82.2	24
54.5	50.6	27.9	109.1	58.9	36.8	14.6	13.0	30.7	11.3	17.3	25.4	8.4	118.0	72.4	83.7	24
59.8	55.0	31.4	117.9	62.4	37.8	16.5	13.7	31.8	12.9	18.9	26.6	9.8	116.0	70.5	84.6	24
56.4	56.6	32.0	117.9	65.2	39.3	18.0	13.9	31.5	13.6	18.5	27.5	8.6	128.0	73.6	86.8	22
56.2	50.2	30.9	113.4	61.7	35.4	17.6	13.5	28.5	12.6	17.2	25.6	8.2	112.0	71.3	82.3	24
62.9	61.3	35.5	127.3	69.6	39.7	17.8	15.5	33.1	13.0	21.0	27.3	9.8	127.0	83.9	90.3	23
53.5	48.9	25.9	110.1	62.7	38.7	14.9	13.1	29.7	12.2	18.0	26.3	8.8	119.0	73.2	81.6	22
56.1	53.9	31.2	117.0	65.4	37.0	16.4	13.5	29.8	13.0	18.8	27.2	9.0	134.0	73.7	85.4	22
63.1	57.3	33.8	120.4	62.7	37.9	17.3	14.3	31.2	13.0	18.8	25.6	8.7	130.0	73.9	88.6	23
61.3	58.2	32.7	122.2	65.2	39.4	17.7	13.5	31.3	13.8	18.9	28.1	9.5	127.0	78.8	91.4	24
56.5	52.0	31.0	113.1	62.3	37.7	15.6	13.5	29.3	12.2	18.5	25.0	8.6	120.0	70.5	80.1	23
54.7	52.6	27.8	111.1	62.1	36.8	14.6	13.5	30.9	11.2	17.3	24.8	8.3	121.0	75.4	86.6	23
65.7	59.8	32.5	124.9	64.3	38.6	17.2	14.0	32.0	12.7	19.2	26.4	9.4	129.0	81.7	88.4	22
63.2	57.0	32.6	125.6	71.3	37.3	16.4	14.1	32.4	12.5	18.7	27.6	9.3	120.0	80.0	95.7	23
59.8	56.7	33.0	119.0	66.6	39.1	17.3	13.6	32.6	13.3	18.7	26.1	9.2	113.0	79.5	90.1	24
59.7	54.9	31.7	121.9	65.1	42.6	17.4	14.7	32.3	13.5	19.6	27.5	10.0	122.0	79.1	90.4	22
57.9	54.2	29.5	116.1	64.3	35.9	17.8	13.4	30.3	13.3	17.9	26.4	8.4	126.0	72.6	87.6	23
56.4	54.7	30.0	114.1	64.9	39.6	16.1	13.5	29.8	11.4	18.5	25.5	8.3	124.0	78.7	92.2	24
62.3	56.7	34.0	121.2	64.5	39.9	17.2	14.8	31.9	12.6	19.4	27.2	9.2	122.0	78.4	93.8	23
57.0	56.1	27.8	117.9	66.6	40.3	16.0	13.5	31.8	14.1	19.5	26.5	9.5	118.0	80.0	91.0	24
51.4	49.1	29.8	108.2	61.3	37.7	16.2	13.5	28.9	12.3	19.5	25.1	9.2	118.0	68.0	80.4	22
51.7	48.8	26.6	110.3	65.5	38.1	15.2	13.1	27.9	11.0	15.3	24.0	7.9	118.0	78.1	85.0	24
56.1	55.1	31.2	118.5	66.0	38.5	17.1	14.6	30.2	12.9	19.1	27.3	8.1	126.0	75.7	88.6	22
56.1	54.9	29.7	110.9	61.4	37.0	15.6	13.5	29.5	11.1	16.2	25.8	8.0	106.0	70.5	82.2	24
60.5	58.9	33.2	120.9	65.4	38.8	18.0	14.4	31.9	13.7	18.5	28.8	9.0	126.0	78.3	89.7	23
62.4	57.4	33.0	124.3	69.7	40.1	18.9	15.0	31.2	14.2	19.4	28.4	9.7	127.0	81.4	90.9	22
58.1	50.8	30.9	111.8	58.3	36.6	16.1	13.1	28.4	12.2	17.6	24.1	8.5	104.0	73.4	78.5	24
59.3	54.2	30.4	119.6	65.5	38.6	16.8	14.6	32.9	13.0	19.3	26.9	9.2	133.0	78.8	87.9	21
59.5	56.3	32.7	124.4	69.7	41.5	16.8	14.5	31.4	12.8	19.6	27.6	9.1	135.0	84.9	95.6	23
58.4	55.0	30.2	116.9	62.0	37.6	16.6	13.6	30.0	11.4	16.5	25.7	8.2	118.0	75.2	85.2	22
59.9	60.3	29.8	117.0	63.1	37.9	14.4	14.1	31.5	11.9	18.4	28.1	8.1	113.5	84.4	98.6	26
59.0	62.6	30.8	120.0	67.4	39.9	14.4	13.7	32.3	12.5	18.4	27.5	8.1	114.5	81.9	98.5	27
62.5	64.1	34.0	123.0	69.0	40.6	17.3	15.2	31.5	12.4	19.6	26.7	8.9	134.5	85.0	98.2	26
58.4	56.5	30.7	111.0	67.2	34.5	14.2	12.4	29.5	10.7	17.5	24.2	7.8	100.5	70.9	91.1	25
59.1	57.2	32.8	115.0	61.2	39.7	17.1	14.7	29.0	12.3	16.1	27.5	7.0	129.5	75.5	88.1	26
60.6	59.8	31.2	119.0	62.7	32.0	17.3	14.6	34.3	13.5	19.4	27.1	9.7	115.0	81.8	97.0	21
49.7	46.5	26.1	103.0	57.8	31.8	15.9	13.1	29.6	12.8	17.5	20.2	9.3	95.0	72.4	81.0	22
54.6	53.8	29.4	111.0	65.1	40.2	16.7	14.7	31.5	12.0	17.8	27.1	9.0	126.5	77.0	85.7	21
60.5	60.0	32.3	118.0	64.9	40.0	15.9	15.0	31.9	13.6	19.8	28.5	8.4	140.5	77.8	96.7	26
62.1	64.1	34.6	123.0	68.2	39.3	16.5	15.5	31.3	12.3	16.8	29.1	7.1	129.5	86.7	98.6	26
60.0	58.3	32.7	123.0	70.3	40.1	17.7	15.2	32.7	14.0	21.2	27.7	9.3	124.5	78.5	90.2	22
53.8	51.8	28.5	107.0	62.3	37.9	15.7	14.2	30.0	13.0	16.5	26.7	9.7	111.5	72.4	74.8	22
46.8	49.8	26.4	104.0	64.2	37.2	14.4	12.9	28.5	12.8	18.0	26.0	9.8	109.5	69.9	81.5	24
45.2	42.9	25.2	96.0	58.5	34.6	12.5	10.0	27.6	9.5	18.1	25.0	9.5	112.0	69.0	75.5	21
47.8	48.1	25.5	100.0	59.6	34.1	14.0	10.8	28.4	9.8	17.6	24.5	10.0	110.0	71.3	76.9	23
50.5	50.5	29.2	109.0	66.0	36.9	17.7	13.4	30.3	11.0	18.1	28.9	9.1	125.0	79.4	81.0	22
55.0	55.3	33.1	115.0	70.5	38.2	16.2	14.1	31.0	11.1	21.0	27.2	9.7	130.0	74.1	92.4	24
54.2	52.8	31.0	112.0	63.9	36.5	17.8	12.8	30.8	11.7	18.0	26.5	8.8	118.0	72.0	81.8	21
56.0	51.3	27.4	113.0	61.7	39.8	15.9	13.2	30.6	12.1	16.9	26.3	8.6	111.0	74.8	80.5	24
61.7	59.2	33.8	123.0	65.4	39.5	17.7	15.1	33.3	12.6	18.7	28.0	9.5	134.0	75.6	81.8	23
48.1	47.5	26.3	104.0	63.1	35.7	13.9	12.2	28.7	11.4	18.3	25.6	8.0	105.0	69.8	64.9	22
55.3	52.2	30.3	113.0	63.0	37.4	16.7	14.4	30.3	14.1	20.3	28.1	9.5	126.0	75.5	74.0	24
57.4	55.8	29.8	114.0	66.2	39.2	16.6	14.3	30.5	12.7	18.0	27.0	7.5	124.0	78.7	82.0	24
48.7	52.0	26.2	108.0	61.3	37.0	14.0	12.8	29.8	15.0	17.6	27.4	8.5	94.0	78.8	77.7	22
56.5	53.0	30.3	115.0	64.3	37.1	14.3	13.4	29.3	11.6	18.6	25.6	8.2	103.0	74.0	75.4	24
49.8	55.0	29.0	118.0	69.3	38.7	16.8	14.0	28.8	13.7	17.8	26.7	9.8	120.0	78.6	79.9	23
56.1	57.5	31.9	112.0	71.8	38.6	17.3	12.6	32.1	11.4	19.9	26.7	9.7	117.0	73.6	88.8	23
52.3	52.2	27.8	110.0	69.6	40.4	15.5	12.6	31.8	11.6	18.2	22.7	10.1	122.0	73.0	84.6	23
57.5	57.5	33.3	115.0	68.1	38.3	18.1	14.0	33.3	12.8	20.4	28.2	10.0	115.0	77.0	87.6	23
59.0	58.3	31.6	114.0	64.1	37.4	18.0	12.1	32.9	11.2	19.3	27.0	9.5	111.0	75.4	87.5	22
52.4	52.3	29.5	107.0	64.2	38.8	19.4	13.0	29.3	12.5	17.7	27.2	9.9	113.0	72.8	81.6	22
64.2	65.1	35.0	122.0	66.7	42.1	21.0	12.5	34.1	14.5	21.6	28.9	10.4	125.0	85.2	94.0	24
55.0	56.1	29.5	106.0	59.7	26.7	16.3	11.2	30.1	12.0	18.2	26.8	8.3	112.0	74.2	84.3	22
49.9	47.6	28.4	108.0	65.3	35.6	15.0	12.2	30.3	10.0	19.1	26.1	9.0	96.0	72.2	84.0	23
55.1	59.6	31.9	113.0	65.3	37.6	15.8	12.8	32.5	10.6	19.9	27.5	9.5	106.0	67.0	85.0	21
50.5	50.5	39.1	106.0	69.4	39.1	15.5	12.6	32.1	10.9	19.3	26.8	10.1	124.0	78.0	88.4	24
59.5	58.0	30.7	116.0	64.2	37.0	16.8	12.0	32.3	12.5	18.7	25.0	10.4	114.0	66.5	86.4	20
51.5	51.5	30.3	110.0	67.4	38.0	15.5	12.3	31.8	10.8	20.8	26.4	9.5	115.0	76.4	88.3	22
57.4	56.0	33.4	117.0	67.9	38.9	18.1	12.4	31.2	11.8	20.8	26.7	9.2	124.0	73.1	87.6	22
47.3	48.1	28.0	104.0	64.8	36.3	15.0	10.9	30.4	11.2	19.8	25.6	9.3	102.0	60.4	82.0	22
55.3	52.4	32.0	114.0	66.4	38.1	16.7	13.1	33.4	11.9	20.2	25.6	9.8	112.0	74.3	84.7	23
59.6	59.2	35.5	119.0	70.8	39.9	21.3	13.1	32.6	12.3	20.6	26.7	10.3	126.0	80.4	97.8	23
50.7	48.4	29.5	105.0	65.4	37.1	15.7	12.0	30.2	12.0	19.0	25.5	8.5	125.0	69.3	84.4	23
55.8	51.3	28.5	110.0	67.2	39.2	17.4	14.0	31.8	11.4	18.3	27.8	9.8	131.0	72.8	89.4	23
51.4	49.6	25.9	102.0	61.0	34.3	14.0	11.3	28.3	10.8	18.1	24.3	10.0	109.0	77.1	81.5	21
50.7	49.2	25.1	105.0	64.0	35.8	14.8	11.2	29.9	10.6	18.8	26.3	9.4	113.0	74.6	80.2	22
46.9	50.9	26.5	103.0	62.4	37.9	16.5	13.0	29.0	11.2	16.2	25.8	9.0	127.0	71.0	88.5	22
58.0	57.9	33.2	115.0	64.4	37.4	17.1	12.9	31.4	11.2	19.3	26.4	8.8	121.0	75.1	86.1	23
58.6	58.4	30.4	115.0	67.7	36.7	17.8	11.4	31.8	10.6	19.2	25.0	9.9	110.0	80.6	87.2	23
52.4	52.4	30.2	111.0	68.2	37.5	17.0	13.4	29.8	11.6	18.5	25.9	9.7	130.0	78.9	88.2	23
59.0	55.2	33.3	114.0	67.9	39.7	18.8	14.1	34.3	13.8	20.5	28.5	9.3	137.0	77.2	90.1	22
55.5	53.9	31.3	111.0	64.0	36.3	18.6	14.3	31.2	12.2	18.6	25.8	8.6	127.0	73.8	87.0	22
55.0	56.5	31.3	115.0	65.0	37.5	18.1	13.9	29.7	11.6	20.4	26.4	9.3	132.0	77.2	89.5	23
51.4	51.4	29.4	105.0	62.8	35.5	15.7	12.7	29.1	10.2	18.8	23.7	8.5	110.0	69.2	82.2	22
58.7	56.3	31.8	113.0	64.8	39.9	17.8	14.1	32.7	11.4	19.9	26.1	8.3	135.0	77.8	91.7	22
56.1	54.9	29.9	109.0	62.5	38.6	18.8	13.1	31.4	11.6	17.5	25.8	8.4	115.0	74.2	90.8	22
55.1	57.8	31.5	112.0	65.7	37.0	17.8	13.4	31.1	11.5	19.6	25.3	9.1	123.0	74.0	85.5	23
56.6	56.6	30.3	115.0	66.2	38.5	18.2	13.9	32.1	11.2	18.7	26.4	9.6	124.0	75.3	81.3	22
57.9	55.0	30.3	113.0	61.7	37.0	16.8	13.4	31.0	12.3	18.5	24.8	9.5	130.0	72.1	84.6	22
55.2	52.1	30.3	105.0	61.1	35.0	16.2	12.1	30.9	12.5	18.2	24.2	9.5	126.0	70.0	80.3	22
52.3	49.3	28.8	103.0	59.3	35.8	16.3	12.4	30.4	12.5	17.5	24.0	9.2	111.0	71.1	84.8	23
56.5	55.0	33.3	111.0	64.7	38.3	18.3	13.5	29.7	11.9	18.8	26.4	9.3	132.0	76.4	86.8	23
53.3	50.8	29.5	105.0	61.2	37.9	14.8	11.0	31.2	10.8	18.9	24.0	8.6	110.0	75.7	87.6	23
56.1	52.5	30.8	109.0	62.8	35.0	16.3	11.8	30.6	10.4	19.4	24.9	8.5	108.0	70.3	84.1	22
60.8	52.5	31.8	106.0	61.2	40.3	16.2	13.6	33.3	11.8	21.7	26.5	8.5	120.0	69.5	87.8	21
51.8	52.1	31.4	110.0	69.2	37.8	17.2	13.9	32.8	11.5	20.8	26.0	9.8	126.0	75.9	88.5	22
61.0	56.1	32.0	116.0	68.0	40.8	18.0	13.3	35.4	11.6	19.9	27.0	10.2	140.0	79.3	92.8	23
58.4	55.1	34.3	114.0	65.6	37.0	15.7	12.2	29.9	10.1	17.2	24.7	9.0	125.0	73.8	81.4	21
55.1	56.2	30.8	110.0	64.1	35.2	17.7	12.9	31.1	13.3	19.2	25.1	9.6	115.0	73.4	85.3	22
61.3	57.0	30.8	117.0	66.0	39.3	16.3	13.1	31.4	12.3	19.2	26.7	8.5	108.0	80.6	80.2	23
58.5	56.0	30.1	116.0	65.5	38.4	17.3	13.9	31.0	12.0	16.9	26.6	8.8	127.0	75.8	82.2	22
57.9	56.1	30.7	115.0	66.3	36.5	14.9	13.1	29.3	11.3	18.7	26.5	8.6	105.0	73.6	81.0	21
56.0	57.9	32.0	114.0	68.3	38.3	16.3	13.7	31.5	12.1	19.0	26.9	9.0	109.0	75.7	84.3	23
53.1	51.8	28.7	109.0	61.8	37.6	15.1	13.5	28.6	11.5	18.4	24.8	7.8	116.0	70.8	75.1	21
56.9	54.5	32.0	111.0	62.4	36.1	17.2	14.0	31.4	13.9	19.1	25.8	9.1	115.0	74.9	80.0	23
55.9	53.2	31.6	112.0	64.6	39.0	17.4	13.7	30.6	12.1	19.8	27.0	8.3	113.0	75.2	77.1	21
58.1	56.8	30.1	117.0	67.9	39.6	18.0	14.1	31.7	12.9	18.5	27.5	9.0	123.0	76.3	79.1	22
57.6	57.0	31.3	116.0	64.3	36.4	16.3	13.2	29.4	13.0	18.8	26.1	8.6	110.0	73.3	79.6	22
62.0	59.4	32.3	120.0	67.3	38.5	17.9	14.2	33.5	13.7	18.1	27.3	9.7	122.0	77.2	78.6	22
59.2	58.3	31.3	117.0	66.5	38.4	15.4	13.1	31.6	13.0	19.6	26.8	9.3	117.0	74.1	76.9	22
56.2	57.0	29.6	112.0	62.2	35.9	16.6	14.2	30.5	11.8	17.7	25.7	8.8	122.0	74.0	81.5	23
57.5	55.1	31.4	115.0	65.1	38.1	17.7	13.7	32.3	14.3	19.1	26.6	9.4	127.0	75.7	81.7	23
56.0	52.4	29.9	113.0	64.0	37.1	15.6	13.0	30.0	11.9	18.0	26.9	8.5	112.0	76.4	81.2	22
54.0	51.6	30.1	109.0	63.1	37.0	16.5	13.7	29.2	11.9	18.6	25.9	8.4	122.0	77.9	81.2	22
56.4	53.4	31.5	112.0	68.7	38.8	17.1	14.3	30.9	12.5	18.6	27.2	8.9	125.0	77.8	94.2	22
48.6	46.7	28.3	115.0	64.0	37.5	16.1	13.3	28.8	12.9	17.9	25.4	9.2	115.0	71.2	71.3	21
58.0	53.6	31.1	112.0	64.1	40.2	16.5	13.3	32.2	12.7	20.0	26.7	8.8	122.0	74.5	80.1	22
59.0	54.8	30.4	117.0	65.1	26.9	14.3	14.2	30.5	12.0	18.8	27.2	8.1	111.0	76.6	80.3	21
59.1	56.1	29.8	116.0	64.1	38.1	15.6	13.1	29.2	11.6	17.2	25.4	8.7	117.0	77.4	79.9	22
54.4	53.0	31.1	114.0	66.5	39.0	17.2	14.4	30.3	12.7	18.5	26.7	9.1	127.0	73.2	81.1	23
Part 3. Response varaible and all explanatory variables with full names. "x://.../Goose measurements C.txt" in the R script.
Fabalis	Culmen	Lower_mandible	Bill_tip_to_nostril	Bill_plus_head	Head_length	Head_width	Nail_length	Nail_width	Bill_height	Bill_height_nail	Bill_height_nostril	Bill_width	Height_lower_mandible	Tail	Tarsus	Toe_nail	Teeth
1	66.2	63.2	32.3	124.0	70.3	43.5	16.3	15.3	34.9	12.6	17.5	29.7	8.4	147.5	87.1	101.9	26
1	60.2	55.8	30.1	121.0	67.2	37.0	15.0	14.3	31.1	11.6	16.4	26.4	7.1	141.5	83.8	93.7	26
0	52.4	51.2	27.7	110.0	58.5	36.4	13.1	13.1	29.1	11.7	17.3	25.3	8.2	116.5	74.0	80.9	24
1	58.6	56.9	29.6	120.0	68.3	36.7	16.7	14.8	29.3	12.4	15.4	27.8	7.1	133.0	83.1	88.8	27
1	58.0	56.7	29.6	116.0	66.6	38.0	15.1	14.0	30.0	11.2	16.0	26.0	7.8	132.0	74.6	87.6	26
1	64.0	58.1	30.8	124.0	66.8	38.0	15.3	13.0	31.5	12.0	16.1	27.5	8.2	128.0	83.0	85.5	27
0	52.1	51.7	27.8	110.0	65.5	37.8	15.3	12.5	30.0	12.3	16.3	26.1	8.7	118.0	72.0	72.4	24
1	62.9	56.6	33.6	126.0	72.8	40.1	15.9	15.1	33.0	11.9	18.7	28.3	7.6	130.0	87.7	92.1	26
1	65.5	58.3	31.7	125.0	68.5	38.6	15.5	13.7	33.6	12.4	17.1	29.1	8.3	131.0	81.9	89.6	26
1	60.8	56.9	32.6	127.0	71.1	40.8	14.9	14.1	33.3	12.2	19.5	29.0	8.5	150.0	80.7	87.3	26
1	66.5	58.9	30.7	121.0	66.8	38.9	15.1	15.0	32.6	11.7	17.5	27.7	8.5	130.0	84.6	86.4	26
1	61.2	53.3	28.1	121.0	65.9	39.6	15.9	14.4	31.3	12.3	16.1	27.0	7.7	135.0	86.8	90.0	25
1	57.8	55.0	30.4	121.0	71.7	39.5	14.7	14.3	30.3	12.3	17.7	26.6	7.7	142.0	88.7	89.2	27
0	61.1	57.8	31.8	122.0	70.4	39.8	16.7	14.0	31.5	12.7	18.2	27.9	9.5	124.0	79.0	81.9	23
1	57.0	52.3	30.7	116.0	67.4	39.0	12.9	13.0	29.4	11.1	16.0	27.4	7.3	139.0	79.8	89.4	27
1	59.5	56.1	28.6	118.0	65.2	39.1	15.7	14.2	30.5	11.9	16.3	27.3	7.8	133.0	84.2	88.3	25
1	64.5	61.8	31.1	127.0	67.6	41.6	15.3	14.3	33.0	12.1	16.5	29.2	8.4	152.5	89.1	95.8	28
1	57.1	53.6	28.6	110.0	62.6	37.6	15.4	13.0	28.4	11.8	14.8	25.7	7.2	130.5	79.2	90.2	26
1	65.3	61.3	31.5	121.0	71.7	38.9	15.3	13.8	31.3	11.6	15.5	28.3	7.8	126.5	85.5	93.2	26
1	66.3	59.8	32.0	127.0	68.4	38.6	15.9	14.3	32.0	11.7	15.9	27.7	8.5	140.5	84.7	97.7	26
1	59.3	56.1	29.8	118.0	66.4	39.1	13.0	14.8	30.9	11.0	19.5	27.6	8.5	134.5	78.0	89.5	27
1	61.6	59.4	32.3	127.0	69.7	38.8	16.1	14.7	31.4	12.6	16.7	27.0	7.9	131.5	81.9	96.0	25
1	57.0	56.1	28.4	117.0	65.4	38.3	14.4	14.5	29.3	11.1	15.6	26.5	7.0	132.5	78.5	86.9	25
1	58.9	55.0	30.5	119.0	64.0	37.9	14.6	13.9	29.5	12.6	16.7	26.1	6.7	129.5	79.8	88.5	24
1	58.1	55.0	29.5	116.0	65.0	38.2	15.0	15.0	29.5	11.5	16.7	26.4	8.5	138.5	77.2	87.6	26
1	62.4	59.6	33.0	125.0	66.5	37.8	14.3	13.5	29.5	11.3	16.0	27.6	8.1	132.5	73.5	85.0	27
1	56.1	55.9	26.9	116.0	64.0	38.3	15.0	14.0	30.0	11.0	15.0	25.6	6.7	129.5	78.7	91.9	25
1	59.0	57.1	29.1	121.0	63.3	38.0	14.6	13.4	29.6	12.3	15.1	26.9	7.4	124.5	79.1	87.7	26
1	64.8	59.6	30.9	128.0	65.1	39.6	16.0	14.7	30.2	12.7	17.8	27.2	7.5	139.5	85.2	90.9	27
1	59.5	56.2	29.1	124.0	68.5	39.7	14.4	14.0	33.7	11.9	16.3	27.7	8.7	133.5	85.5	92.0	25
1	57.2	56.6	30.7	117.0	67.5	38.5	16.0	14.4	29.7	12.1	16.9	27.3	8.2	143.5	74.7	92.1	28
1	62.5	56.9	32.4	120.0	70.7	40.5	16.2	13.8	31.8	11.3	16.7	28.7	8.2	136.5	86.2	93.2	26
1	56.4	55.0	30.3	116.0	65.7	38.5	15.6	14.4	29.5	11.1	16.9	26.5	7.4	139.5	80.1	88.3	27
1	58.7	54.7	31.7	114.0	67.7	36.6	14.7	14.3	29.2	10.7	17.1	27.3	6.8	128.5	79.4	86.7	26
1	58.0	57.1	31.0	119.0	66.1	38.0	16.3	14.0	30.0	13.7	18.5	27.0	8.3	130.5	77.9	86.6	26
1	57.6	53.4	29.2	114.0	65.0	37.1	15.8	14.0	31.7	11.9	15.8	26.1	7.4	139.5	78.9	88.7	27
1	62.5	57.5	33.0	128.0	69.8	38.8	15.6	14.5	30.8	11.5	17.5	27.6	7.5	146.5	81.9	90.6	28
1	56.0	51.5	29.9	112.0	62.6	35.1	14.0	13.7	27.0	10.5	14.0	23.9	6.8	132.5	75.0	87.1	26
1	61.3	58.2	31.7	124.0	67.6	39.2	15.0	14.3	32.5	11.8	17.0	27.9	7.5	132.5	85.4	96.6	26
1	61.8	60.6	36.0	125.0	67.2	38.3	16.2	14.2	28.6	12.2	16.8	25.9	7.1	139.5	87.5	90.4	27
1	61.2	57.8	33.3	126.0	69.9	40.1	15.6	15.6	32.7	12.6	18.2	28.8	8.3	132.5	83.3	94.1	27
1	62.8	61.2	33.1	124.0	69.6	39.2	15.6	15.4	32.6	12.2	17.7	28.1	7.8	140.5	83.7	92.1	28
1	57.1	53.5	29.3	116.0	64.4	36.5	14.7	14.8	30.2	11.0	15.5	26.5	7.1	129.5	72.0	86.3	26
1	53.0	54.6	28.2	110.0	61.6	35.9	14.3	13.6	28.3	11.9	17.8	26.1	8.1	106.5	76.4	90.0	26
1	61.1	60.3	29.7	118.0	63.9	37.0	13.4	11.7	30.1	11.3	16.5	25.6	8.3	103.5	78.5	92.2	26
1	61.4	62.0	32.3	118.0	65.6	37.3	14.9	13.3	30.6	11.9	17.3	25.0	7.9	136.5	75.2	91.3	27
1	63.4	60.6	31.9	124.0	67.0	37.7	15.7	15.0	31.1	13.9	16.0	28.1	7.2	142.5	82.3	97.1	26
0	54.8	54.2	30.5	110.0	62.7	37.5	16.5	13.8	28.8	12.9	18.2	25.6	9.3	122.5	73.2	75.2	24
0	55.5	55.1	30.3	110.0	62.9	38.2	14.9	13.8	29.1	11.8	17.6	25.5	9.9	127.5	74.2	76.9	23
0	62.2	58.6	34.2	119.0	65.8	40.1	16.4	15.0	31.4	13.7	19.3	27.5	10.2	134.5	79.4	81.0	22
0	55.3	55.5	30.6	118.0	67.2	38.7	16.7	14.6	30.3	13.9	19.2	27.0	9.3	134.5	79.5	82.9	23
0	58.2	56.1	32.2	117.0	68.3	40.3	17.2	14.3	33.2	13.1	19.5	27.5	9.3	120.0	80.3	85.9	22
0	55.1	56.6	29.9	115.0	67.6	36.5	15.2	12.8	30.4	12.1	19.0	26.5	8.1	103.0	76.3	75.1	21
0	54.4	52.0	28.0	108.0	69.5	35.2	13.8	12.0	29.0	10.0	16.6	24.1	8.3	90.0	74.9	76.2	22
0	51.1	49.5	26.5	108.0	62.2	34.9	14.7	13.0	28.5	12.6	18.1	25.9	7.9	111.0	74.4	73.4	22
1	67.1	65.9	35.5	129.0	71.2	41.7	16.5	16.3	34.8	14.1	20.2	29.8	9.2	140.0	89.0	94.7	27
1	61.4	60.3	31.1	120.0	68.5	41.1	15.5	15.0	32.2	11.7	17.1	28.7	8.0	142.5	80.6	97.5	25
1	63.3	61.1	29.9	121.0	68.6	39.7	15.3	14.7	31.8	12.6	17.3	28.8	8.4	133.5	85.7	101.7	26
0	56.2	53.8	29.3	109.0	63.0	39.6	16.6	14.5	32.1	14.7	19.2	28.4	9.4	126.5	75.8	77.1	22
0	61.0	59.1	32.2	117.0	64.4	26.9	16.5	13.6	29.6	12.9	17.4	26.4	9.6	112.0	73.9	75.6	22
0	51.1	55.8	27.8	108.0	64.5	38.1	15.8	12.8	28.5	12.1	17.8	25.2	8.7	112.5	72.6	82.0	24
0	57.0	56.8	30.6	119.0	63.7	37.5	16.7	14.1	29.2	12.5	18.5	25.0	7.9	126.5	71.8	84.2	23
0	57.7	58.0	30.5	117.0	66.2	40.0	17.0	13.9	30.6	12.3	17.4	26.2	8.7	122.5	80.1	88.8	23
0	47.3	47.6	25.9	100.0	62.3	36.5	14.7	13.0	28.3	11.9	16.9	25.1	8.8	127.5	67.0	76.5	22
0	55.1	56.4	30.5	112.0	64.6	39.4	16.0	13.9	30.0	13.6	18.9	26.0	9.0	114.5	68.8	80.9	23
0	58.7	55.2	32.9	121.0	67.6	39.8	16.1	13.8	31.6	13.4	20.1	27.3	9.4	129.5	78.0	86.5	22
0	53.8	54.3	27.9	112.0	64.8	37.2	15.4	13.2	30.0	12.7	17.5	25.7	8.9	122.5	72.1	87.1	24
0	50.1	55.2	26.5	110.0	64.7	37.5	15.7	13.5	27.9	12.5	17.1	25.4	8.3	119.5	67.2	83.3	23
0	55.6	58.6	32.3	112.0	68.9	39.7	16.0	13.6	29.9	12.9	17.9	27.2	9.3	119.5	81.7	89.9	22
0	51.6	52.0	28.2	104.0	64.5	36.8	15.2	12.7	30.6	11.5	17.2	26.5	8.2	102.5	71.4	76.6	22
0	48.3	53.2	28.9	108.0	67.0	38.7	14.5	13.8	30.4	11.8	19.3	27.3	9.6	98.5	73.2	84.9	24
0	53.1	52.6	30.4	108.0	65.7	39.0	15.0	13.1	31.3	13.4	20.2	27.1	9.3	108.5	72.3	83.7	24
0	56.1	54.0	30.1	109.0	65.7	39.8	17.2	13.7	33.4	13.0	18.5	27.4	9.7	128.5	77.5	87.6	23
0	52.0	52.5	28.1	107.0	68.0	39.6	14.5	14.1	30.9	12.1	19.5	26.9	9.3	106.5	73.5	88.1	23
0	56.2	54.1	31.8	110.0	64.8	38.9	16.6	14.1	30.3	12.9	19.3	27.1	9.6	127.5	74.3	84.1	23
0	51.1	50.5	27.4	103.0	64.7	39.0	15.8	13.3	30.2	12.5	18.2	27.0	9.0	130.5	76.0	87.3	23
0	57.4	54.8	30.6	110.0	64.9	38.2	12.9	13.5	29.4	11.1	18.0	25.5	8.4	117.5	71.9	81.9	23
0	57.9	56.2	29.8	113.0	69.2	40.4	16.2	14.4	32.8	13.0	17.7	28.4	10.0	107.5	78.8	88.0	23
0	52.3	53.8	28.8	106.0	63.1	37.0	15.7	13.5	29.1	12.4	17.8	26.2	9.0	99.5	72.0	80.1	21
0	59.7	57.7	32.0	117.0	67.3	39.3	16.7	13.2	32.3	13.6	17.7	28.0	9.2	106.5	79.8	85.8	23
0	53.9	56.1	31.4	107.0	64.6	37.5	16.6	13.7	31.0	12.4	19.0	26.5	9.5	115.5	71.3	82.2	21
0	51.2	51.9	27.8	110.0	65.9	36.5	16.4	14.3	31.5	12.6	17.0	26.5	8.4	118.5	71.5	80.1	22
0	50.0	53.8	28.4	104.0	64.7	38.2	15.5	13.3	33.5	13.0	19.1	27.0	9.8	102.5	72.5	84.6	21
0	56.0	52.5	31.5	108.0	62.5	37.9	16.4	13.1	28.9	12.3	17.9	26.3	8.4	123.0	72.4	77.8	23
0	55.0	51.0	31.0	111.0	66.6	37.5	16.6	13.6	30.6	14.0	19.3	27.1	9.4	125.0	74.5	78.0	23
0	54.8	54.2	30.9	113.0	66.1	36.2	16.2	13.7	30.9	13.1	18.8	24.3	8.5	118.0	73.7	78.5	22
0	53.6	51.5	30.3	111.0	66.5	37.7	15.3	12.8	30.2	13.1	19.3	26.6	9.5	98.0	77.5	79.9	23
0	51.1	49.8	29.1	105.0	64.1	37.5	14.6	12.4	29.6	12.8	18.9	25.7	9.1	109.0	71.1	75.2	24
0	57.5	57.7	32.0	121.0	71.0	39.7	17.9	14.5	33.0	13.3	20.2	27.9	10.2	130.0	80.1	83.7	23
1	58.3	55.0	30.1	120.0	67.6	39.1	15.2	13.7	31.6	11.6	16.2	25.9	7.8	125.0	79.1	84.2	27
0	59.7	57.1	31.8	120.0	69.1	39.9	17.7	14.6	32.5	13.4	19.0	27.3	9.9	120.0	74.8	78.5	22
0	57.1	54.7	29.1	112.0	64.7	38.3	15.5	14.4	31.4	12.3	18.1	26.7	9.3	122.0	76.2	78.0	23
0	61.1	59.7	34.1	122.0	70.0	40.9	18.5	14.5	31.4	13.4	19.2	27.5	9.5	130.0	80.9	82.1	23
0	52.3	51.6	29.4	113.0	64.1	37.7	17.6	14.3	28.9	12.8	19.8	26.6	8.6	108.0	71.0	74.9	23
0	56.6	52.0	30.2	111.0	62.0	35.8	15.6	13.2	29.6	12.4	18.9	25.8	8.9	125.0	73.3	73.4	23
0	58.4	57.3	31.6	122.0	69.0	40.7	17.4	14.6	31.7	13.1	19.1	27.7	9.0	130.0	78.8	81.1	24
0	58.5	57.4	30.5	119.0	68.9	39.5	16.6	14.8	32.0	12.0	17.5	27.9	9.0	125.0	78.0	80.7	23
0	61.0	58.0	32.4	122.0	68.8	40.3	17.8	14.4	32.1	13.6	18.6	28.6	9.0	130.0	76.1	76.5	24
0	57.2	56.1	29.6	116.0	67.5	38.6	16.3	13.6	30.9	12.4	18.0	27.3	8.9	122.0	77.5	78.5	22
0	55.1	52.0	28.8	111.0	65.2	40.1	16.3	14.0	31.8	13.7	19.8	28.6	9.4	120.0	72.6	74.2	23
0	62.0	58.2	31.2	119.0	66.9	40.8	16.7	13.3	33.4	12.8	18.9	26.8	9.3	115.0	81.3	84.1	22
0	56.5	54.6	30.8	117.0	65.2	37.6	15.9	13.2	29.1	11.5	17.7	26.8	8.7	128.0	77.1	82.9	23
0	59.2	56.9	31.2	120.0	66.9	38.7	17.9	14.3	31.9	13.0	17.7	27.6	9.3	124.0	78.7	81.3	22
0	51.3	48.6	27.8	105.0	62.5	36.2	14.4	12.2	28.7	10.4	16.0	23.4	8.8	118.0	74.6	74.3	23
0	57.4	55.0	30.7	121.0	70.0	41.7	17.5	15.4	31.9	13.0	18.9	27.8	9.7	133.0	78.1	85.1	22
0	52.2	51.1	28.7	111.0	67.3	37.7	15.7	13.7	30.3	12.1	17.7	27.0	8.9	129.0	72.6	74.1	21
0	52.3	52.7	28.5	112.0	66.6	37.7	15.7	13.8	30.1	12.6	18.3	27.2	9.4	114.0	76.6	78.8	23
0	54.0	49.5	29.5	108.0	64.1	37.8	16.2	12.8	29.1	11.9	16.9	25.7	8.5	123.0	71.7	71.2	21
0	58.3	57.2	30.7	120.0	66.9	37.8	15.7	14.0	32.0	12.0	17.0	26.6	9.5	125.0	80.3	79.6	23
1	61.2	56.2	28.2	115.8	61.8	31.9	15.6	13.4	28.4	11.0	14.9	26.1	7.1	126.0	79.0	91.4	27
1	61.3	56.2	30.4	115.6	63.9	36.9	14.5	13.7	30.7	10.9	17.0	26.2	6.8	131.0	79.2	95.7	26
1	63.9	56.5	30.8	117.5	59.6	37.0	14.5	13.8	30.8	10.5	17.1	26.1	7.5	126.0	82.2	94.4	27
1	57.9	53.5	28.6	113.7	63.1	37.4	15.5	13.4	28.6	10.7	15.3	26.0	7.0	123.0	80.2	95.1	26
1	56.8	55.7	28.8	115.8	63.9	37.0	14.3	13.1	28.2	11.2	14.7	27.3	7.4	120.0	80.3	92.5	26
1	57.0	55.9	29.0	117.0	65.5	36.9	13.7	13.9	29.0	12.2	16.2	26.0	7.8	126.0	78.4	95.7	29
1	65.5	61.2	30.5	123.3	65.6	37.6	16.2	14.9	29.7	11.2	15.1	25.8	7.8	131.0	82.1	92.2	24
1	64.5	61.3	29.0	125.5	68.6	39.8	15.6	14.3	30.2	11.8	15.1	26.6	7.6	138.0	82.0	101.5	25
1	62.2	58.6	31.1	117.6	64.2	37.1	14.2	14.1	31.4	11.5	16.8	25.5	7.5	140.0	85.6	94.4	30
1	62.8	56.7	31.3	119.5	69.1	36.5	16.6	13.9	29.2	10.3	14.5	25.5	7.5	132.0	81.0	91.5	25
1	60.1	53.1	29.0	115.2	61.7	36.1	15.6	13.3	31.6	11.0	17.3	26.0	7.4	149.0	82.8	95.6	26
1	58.6	53.4	29.7	113.1	61.2	34.7	13.6	12.8	28.1	10.5	15.3	25.5	7.0	121.0	75.9	90.6	26
1	64.4	61.3	31.2	126.5	68.3	39.9	14.5	14.3	31.7	11.2	16.1	27.2	8.0	147.0	88.8	104.0	26
1	65.7	59.3	31.7	125.1	65.7	36.0	16.1	14.7	32.4	11.9	17.5	27.2	7.9	144.0	86.0	95.2	25
1	62.3	57.5	31.2	121.9	66.7	37.5	15.6	14.2	31.1	11.2	16.8	28.1	7.4	130.0	85.7	95.0	26
1	61.3	57.6	30.6	121.6	66.6	35.8	15.3	14.1	28.7	10.7	15.9	26.1	6.9	124.0	82.0	93.2	26
1	61.0	56.2	29.6	119.4	64.1	36.8	14.7	13.1	30.0	10.3	15.8	27.3	7.7	140.0	78.4	94.0	26
1	60.1	56.2	29.9	118.2	64.9	38.0	14.5	12.8	31.4	11.4	16.8	26.1	7.9	126.0	80.8	92.6	25
1	58.5	57.0	30.6	118.2	64.6	37.8	14.3	13.3	27.3	12.1	16.0	26.7	6.6	129.0	79.8	93.4	30
1	65.9	59.6	30.0	125.2	64.3	39.0	16.7	14.4	31.2	11.1	15.5	27.0	7.6	134.0	85.7	102.5	27
1	58.8	58.0	29.9	118.8	64.1	37.2	14.0	13.9	28.5	10.0	15.1	26.5	7.1	137.0	78.4	91.6	27
1	67.2	58.7	31.2	124.8	66.5	38.7	15.5	14.9	31.3	11.5	16.8	27.7	7.4	129.0	82.5	101.6	26
1	64.1	57.8	31.7	122.9	66.1	40.5	16.3	14.9	29.2	12.4	15.6	27.1	7.5	130.0	83.2	99.7	25
1	64.9	58.3	31.6	127.5	68.1	39.2	16.4	13.9	31.1	12.6	15.7	25.9	7.6	141.0	84.7	97.4	27
0	62.2	56.8	31.8	118.5	64.7	40.1	17.0	13.8	33.1	13.1	19.7	27.6	9.1	126.0	79.6	89.0	23
0	61.5	56.9	30.4	119.4	64.0	40.3	16.5	13.8	31.9	13.6	19.6	28.1	9.1	119.0	77.7	86.0	23
0	57.7	54.9	32.4	119.1	67.4	38.3	17.0	14.3	31.5	12.6	18.0	25.8	8.8	107.0	78.3	90.7	23
0	57.1	56.8	32.0	119.5	65.7	38.5	17.0	14.3	31.5	13.4	19.0	27.7	9.6	122.0	73.6	85.1	23
1	64.1	57.3	31.2	124.7	67.1	38.7	15.9	13.9	33.2	12.1	17.2	26.4	7.2	130.0	80.4	100.7	26
0	62.0	56.2	32.4	120.3	64.8	40.0	17.9	15.7	34.1	13.9	20.3	28.2	10.2	135.0	76.7	86.0	22
0	59.7	55.4	31.2	119.3	64.8	38.4	16.8	13.8	32.0	13.0	19.6	27.9	8.8	121.0	71.9	88.6	23
0	63.9	58.1	31.8	121.9	64.2	39.6	17.8	14.3	32.3	13.0	18.8	28.3	8.6	116.0	79.9	88.8	23
0	58.0	54.1	31.4	120.5	66.6	39.1	17.2	14.7	32.4	12.4	18.8	26.7	8.9	127.0	81.1	89.0	24
0	56.4	52.7	29.1	111.4	61.8	37.0	16.4	13.6	29.7	12.1	17.5	26.5	8.1	115.0	73.1	82.2	24
0	54.5	50.6	27.9	109.1	58.9	36.8	14.6	13.0	30.7	11.3	17.3	25.4	8.4	118.0	72.4	83.7	24
0	59.8	55.0	31.4	117.9	62.4	37.8	16.5	13.7	31.8	12.9	18.9	26.6	9.8	116.0	70.5	84.6	24
0	56.4	56.6	32.0	117.9	65.2	39.3	18.0	13.9	31.5	13.6	18.5	27.5	8.6	128.0	73.6	86.8	22
0	56.2	50.2	30.9	113.4	61.7	35.4	17.6	13.5	28.5	12.6	17.2	25.6	8.2	112.0	71.3	82.3	24
0	62.9	61.3	35.5	127.3	69.6	39.7	17.8	15.5	33.1	13.0	21.0	27.3	9.8	127.0	83.9	90.3	23
0	53.5	48.9	25.9	110.1	62.7	38.7	14.9	13.1	29.7	12.2	18.0	26.3	8.8	119.0	73.2	81.6	22
0	56.1	53.9	31.2	117.0	65.4	37.0	16.4	13.5	29.8	13.0	18.8	27.2	9.0	134.0	73.7	85.4	22
0	63.1	57.3	33.8	120.4	62.7	37.9	17.3	14.3	31.2	13.0	18.8	25.6	8.7	130.0	73.9	88.6	23
0	61.3	58.2	32.7	122.2	65.2	39.4	17.7	13.5	31.3	13.8	18.9	28.1	9.5	127.0	78.8	91.4	24
0	56.5	52.0	31.0	113.1	62.3	37.7	15.6	13.5	29.3	12.2	18.5	25.0	8.6	120.0	70.5	80.1	23
0	54.7	52.6	27.8	111.1	62.1	36.8	14.6	13.5	30.9	11.2	17.3	24.8	8.3	121.0	75.4	86.6	23
0	65.7	59.8	32.5	124.9	64.3	38.6	17.2	14.0	32.0	12.7	19.2	26.4	9.4	129.0	81.7	88.4	22
0	63.2	57.0	32.6	125.6	71.3	37.3	16.4	14.1	32.4	12.5	18.7	27.6	9.3	120.0	80.0	95.7	23
0	59.8	56.7	33.0	119.0	66.6	39.1	17.3	13.6	32.6	13.3	18.7	26.1	9.2	113.0	79.5	90.1	24
0	59.7	54.9	31.7	121.9	65.1	42.6	17.4	14.7	32.3	13.5	19.6	27.5	10.0	122.0	79.1	90.4	22
0	57.9	54.2	29.5	116.1	64.3	35.9	17.8	13.4	30.3	13.3	17.9	26.4	8.4	126.0	72.6	87.6	23
0	56.4	54.7	30.0	114.1	64.9	39.6	16.1	13.5	29.8	11.4	18.5	25.5	8.3	124.0	78.7	92.2	24
0	62.3	56.7	34.0	121.2	64.5	39.9	17.2	14.8	31.9	12.6	19.4	27.2	9.2	122.0	78.4	93.8	23
0	57.0	56.1	27.8	117.9	66.6	40.3	16.0	13.5	31.8	14.1	19.5	26.5	9.5	118.0	80.0	91.0	24
0	51.4	49.1	29.8	108.2	61.3	37.7	16.2	13.5	28.9	12.3	19.5	25.1	9.2	118.0	68.0	80.4	22
0	51.7	48.8	26.6	110.3	65.5	38.1	15.2	13.1	27.9	11.0	15.3	24.0	7.9	118.0	78.1	85.0	24
0	56.1	55.1	31.2	118.5	66.0	38.5	17.1	14.6	30.2	12.9	19.1	27.3	8.1	126.0	75.7	88.6	22
0	56.1	54.9	29.7	110.9	61.4	37.0	15.6	13.5	29.5	11.1	16.2	25.8	8.0	106.0	70.5	82.2	24
0	60.5	58.9	33.2	120.9	65.4	38.8	18.0	14.4	31.9	13.7	18.5	28.8	9.0	126.0	78.3	89.7	23
0	62.4	57.4	33.0	124.3	69.7	40.1	18.9	15.0	31.2	14.2	19.4	28.4	9.7	127.0	81.4	90.9	22
0	58.1	50.8	30.9	111.8	58.3	36.6	16.1	13.1	28.4	12.2	17.6	24.1	8.5	104.0	73.4	78.5	24
0	59.3	54.2	30.4	119.6	65.5	38.6	16.8	14.6	32.9	13.0	19.3	26.9	9.2	133.0	78.8	87.9	21
0	59.5	56.3	32.7	124.4	69.7	41.5	16.8	14.5	31.4	12.8	19.6	27.6	9.1	135.0	84.9	95.6	23
0	58.4	55.0	30.2	116.9	62.0	37.6	16.6	13.6	30.0	11.4	16.5	25.7	8.2	118.0	75.2	85.2	22
1	59.9	60.3	29.8	117.0	63.1	37.9	14.4	14.1	31.5	11.9	18.4	28.1	8.1	113.5	84.4	98.6	26
1	59.0	62.6	30.8	120.0	67.4	39.9	14.4	13.7	32.3	12.5	18.4	27.5	8.1	114.5	81.9	98.5	27
1	62.5	64.1	34.0	123.0	69.0	40.6	17.3	15.2	31.5	12.4	19.6	26.7	8.9	134.5	85.0	98.2	26
1	58.4	56.5	30.7	111.0	67.2	34.5	14.2	12.4	29.5	10.7	17.5	24.2	7.8	100.5	70.9	91.1	25
1	59.1	57.2	32.8	115.0	61.2	39.7	17.1	14.7	29.0	12.3	16.1	27.5	7.0	129.5	75.5	88.1	26
0	60.6	59.8	31.2	119.0	62.7	32.0	17.3	14.6	34.3	13.5	19.4	27.1	9.7	115.0	81.8	97.0	21
0	49.7	46.5	26.1	103.0	57.8	31.8	15.9	13.1	29.6	12.8	17.5	20.2	9.3	95.0	72.4	81.0	22
0	54.6	53.8	29.4	111.0	65.1	40.2	16.7	14.7	31.5	12.0	17.8	27.1	9.0	126.5	77.0	85.7	21
1	60.5	60.0	32.3	118.0	64.9	40.0	15.9	15.0	31.9	13.6	19.8	28.5	8.4	140.5	77.8	96.7	26
1	62.1	64.1	34.6	123.0	68.2	39.3	16.5	15.5	31.3	12.3	16.8	29.1	7.1	129.5	86.7	98.6	26
0	60.0	58.3	32.7	123.0	70.3	40.1	17.7	15.2	32.7	14.0	21.2	27.7	9.3	124.5	78.5	90.2	22
0	53.8	51.8	28.5	107.0	62.3	37.9	15.7	14.2	30.0	13.0	16.5	26.7	9.7	111.5	72.4	74.8	22
0	46.8	49.8	26.4	104.0	64.2	37.2	14.4	12.9	28.5	12.8	18.0	26.0	9.8	109.5	69.9	81.5	24
0	45.2	42.9	25.2	96.0	58.5	34.6	12.5	10.0	27.6	9.5	18.1	25.0	9.5	112.0	69.0	75.5	21
0	47.8	48.1	25.5	100.0	59.6	34.1	14.0	10.8	28.4	9.8	17.6	24.5	10.0	110.0	71.3	76.9	23
0	50.5	50.5	29.2	109.0	66.0	36.9	17.7	13.4	30.3	11.0	18.1	28.9	9.1	125.0	79.4	81.0	22
0	55.0	55.3	33.1	115.0	70.5	38.2	16.2	14.1	31.0	11.1	21.0	27.2	9.7	130.0	74.1	92.4	24
0	54.2	52.8	31.0	112.0	63.9	36.5	17.8	12.8	30.8	11.7	18.0	26.5	8.8	118.0	72.0	81.8	21
0	56.0	51.3	27.4	113.0	61.7	39.8	15.9	13.2	30.6	12.1	16.9	26.3	8.6	111.0	74.8	80.5	24
0	61.7	59.2	33.8	123.0	65.4	39.5	17.7	15.1	33.3	12.6	18.7	28.0	9.5	134.0	75.6	81.8	23
0	48.1	47.5	26.3	104.0	63.1	35.7	13.9	12.2	28.7	11.4	18.3	25.6	8.0	105.0	69.8	64.9	22
0	55.3	52.2	30.3	113.0	63.0	37.4	16.7	14.4	30.3	14.1	20.3	28.1	9.5	126.0	75.5	74.0	24
0	57.4	55.8	29.8	114.0	66.2	39.2	16.6	14.3	30.5	12.7	18.0	27.0	7.5	124.0	78.7	82.0	24
0	48.7	52.0	26.2	108.0	61.3	37.0	14.0	12.8	29.8	15.0	17.6	27.4	8.5	94.0	78.8	77.7	22
0	56.5	53.0	30.3	115.0	64.3	37.1	14.3	13.4	29.3	11.6	18.6	25.6	8.2	103.0	74.0	75.4	24
0	49.8	55.0	29.0	118.0	69.3	38.7	16.8	14.0	28.8	13.7	17.8	26.7	9.8	120.0	78.6	79.9	23
0	56.1	57.5	31.9	112.0	71.8	38.6	17.3	12.6	32.1	11.4	19.9	26.7	9.7	117.0	73.6	88.8	23
0	52.3	52.2	27.8	110.0	69.6	40.4	15.5	12.6	31.8	11.6	18.2	22.7	10.1	122.0	73.0	84.6	23
0	57.5	57.5	33.3	115.0	68.1	38.3	18.1	14.0	33.3	12.8	20.4	28.2	10.0	115.0	77.0	87.6	23
0	59.0	58.3	31.6	114.0	64.1	37.4	18.0	12.1	32.9	11.2	19.3	27.0	9.5	111.0	75.4	87.5	22
0	52.4	52.3	29.5	107.0	64.2	38.8	19.4	13.0	29.3	12.5	17.7	27.2	9.9	113.0	72.8	81.6	22
0	64.2	65.1	35.0	122.0	66.7	42.1	21.0	12.5	34.1	14.5	21.6	28.9	10.4	125.0	85.2	94.0	24
0	55.0	56.1	29.5	106.0	59.7	26.7	16.3	11.2	30.1	12.0	18.2	26.8	8.3	112.0	74.2	84.3	22
0	49.9	47.6	28.4	108.0	65.3	35.6	15.0	12.2	30.3	10.0	19.1	26.1	9.0	96.0	72.2	84.0	23
0	55.1	59.6	31.9	113.0	65.3	37.6	15.8	12.8	32.5	10.6	19.9	27.5	9.5	106.0	67.0	85.0	21
0	50.5	50.5	39.1	106.0	69.4	39.1	15.5	12.6	32.1	10.9	19.3	26.8	10.1	124.0	78.0	88.4	24
0	59.5	58.0	30.7	116.0	64.2	37.0	16.8	12.0	32.3	12.5	18.7	25.0	10.4	114.0	66.5	86.4	20
0	51.5	51.5	30.3	110.0	67.4	38.0	15.5	12.3	31.8	10.8	20.8	26.4	9.5	115.0	76.4	88.3	22
0	57.4	56.0	33.4	117.0	67.9	38.9	18.1	12.4	31.2	11.8	20.8	26.7	9.2	124.0	73.1	87.6	22
0	47.3	48.1	28.0	104.0	64.8	36.3	15.0	10.9	30.4	11.2	19.8	25.6	9.3	102.0	60.4	82.0	22
0	55.3	52.4	32.0	114.0	66.4	38.1	16.7	13.1	33.4	11.9	20.2	25.6	9.8	112.0	74.3	84.7	23
0	59.6	59.2	35.5	119.0	70.8	39.9	21.3	13.1	32.6	12.3	20.6	26.7	10.3	126.0	80.4	97.8	23
0	50.7	48.4	29.5	105.0	65.4	37.1	15.7	12.0	30.2	12.0	19.0	25.5	8.5	125.0	69.3	84.4	23
0	55.8	51.3	28.5	110.0	67.2	39.2	17.4	14.0	31.8	11.4	18.3	27.8	9.8	131.0	72.8	89.4	23
0	51.4	49.6	25.9	102.0	61.0	34.3	14.0	11.3	28.3	10.8	18.1	24.3	10.0	109.0	77.1	81.5	21
0	50.7	49.2	25.1	105.0	64.0	35.8	14.8	11.2	29.9	10.6	18.8	26.3	9.4	113.0	74.6	80.2	22
0	46.9	50.9	26.5	103.0	62.4	37.9	16.5	13.0	29.0	11.2	16.2	25.8	9.0	127.0	71.0	88.5	22
0	58.0	57.9	33.2	115.0	64.4	37.4	17.1	12.9	31.4	11.2	19.3	26.4	8.8	121.0	75.1	86.1	23
0	58.6	58.4	30.4	115.0	67.7	36.7	17.8	11.4	31.8	10.6	19.2	25.0	9.9	110.0	80.6	87.2	23
0	52.4	52.4	30.2	111.0	68.2	37.5	17.0	13.4	29.8	11.6	18.5	25.9	9.7	130.0	78.9	88.2	23
0	59.0	55.2	33.3	114.0	67.9	39.7	18.8	14.1	34.3	13.8	20.5	28.5	9.3	137.0	77.2	90.1	22
0	55.5	53.9	31.3	111.0	64.0	36.3	18.6	14.3	31.2	12.2	18.6	25.8	8.6	127.0	73.8	87.0	22
0	55.0	56.5	31.3	115.0	65.0	37.5	18.1	13.9	29.7	11.6	20.4	26.4	9.3	132.0	77.2	89.5	23
0	51.4	51.4	29.4	105.0	62.8	35.5	15.7	12.7	29.1	10.2	18.8	23.7	8.5	110.0	69.2	82.2	22
0	58.7	56.3	31.8	113.0	64.8	39.9	17.8	14.1	32.7	11.4	19.9	26.1	8.3	135.0	77.8	91.7	22
0	56.1	54.9	29.9	109.0	62.5	38.6	18.8	13.1	31.4	11.6	17.5	25.8	8.4	115.0	74.2	90.8	22
0	55.1	57.8	31.5	112.0	65.7	37.0	17.8	13.4	31.1	11.5	19.6	25.3	9.1	123.0	74.0	85.5	23
0	56.6	56.6	30.3	115.0	66.2	38.5	18.2	13.9	32.1	11.2	18.7	26.4	9.6	124.0	75.3	81.3	22
0	57.9	55.0	30.3	113.0	61.7	37.0	16.8	13.4	31.0	12.3	18.5	24.8	9.5	130.0	72.1	84.6	22
0	55.2	52.1	30.3	105.0	61.1	35.0	16.2	12.1	30.9	12.5	18.2	24.2	9.5	126.0	70.0	80.3	22
0	52.3	49.3	28.8	103.0	59.3	35.8	16.3	12.4	30.4	12.5	17.5	24.0	9.2	111.0	71.1	84.8	23
0	56.5	55.0	33.3	111.0	64.7	38.3	18.3	13.5	29.7	11.9	18.8	26.4	9.3	132.0	76.4	86.8	23
0	53.3	50.8	29.5	105.0	61.2	37.9	14.8	11.0	31.2	10.8	18.9	24.0	8.6	110.0	75.7	87.6	23
0	56.1	52.5	30.8	109.0	62.8	35.0	16.3	11.8	30.6	10.4	19.4	24.9	8.5	108.0	70.3	84.1	22
0	60.8	52.5	31.8	106.0	61.2	40.3	16.2	13.6	33.3	11.8	21.7	26.5	8.5	120.0	69.5	87.8	21
0	51.8	52.1	31.4	110.0	69.2	37.8	17.2	13.9	32.8	11.5	20.8	26.0	9.8	126.0	75.9	88.5	22
0	61.0	56.1	32.0	116.0	68.0	40.8	18.0	13.3	35.4	11.6	19.9	27.0	10.2	140.0	79.3	92.8	23
0	58.4	55.1	34.3	114.0	65.6	37.0	15.7	12.2	29.9	10.1	17.2	24.7	9.0	125.0	73.8	81.4	21
0	55.1	56.2	30.8	110.0	64.1	35.2	17.7	12.9	31.1	13.3	19.2	25.1	9.6	115.0	73.4	85.3	22
0	61.3	57.0	30.8	117.0	66.0	39.3	16.3	13.1	31.4	12.3	19.2	26.7	8.5	108.0	80.6	80.2	23
0	58.5	56.0	30.1	116.0	65.5	38.4	17.3	13.9	31.0	12.0	16.9	26.6	8.8	127.0	75.8	82.2	22
0	57.9	56.1	30.7	115.0	66.3	36.5	14.9	13.1	29.3	11.3	18.7	26.5	8.6	105.0	73.6	81.0	21
0	56.0	57.9	32.0	114.0	68.3	38.3	16.3	13.7	31.5	12.1	19.0	26.9	9.0	109.0	75.7	84.3	23
0	53.1	51.8	28.7	109.0	61.8	37.6	15.1	13.5	28.6	11.5	18.4	24.8	7.8	116.0	70.8	75.1	21
0	56.9	54.5	32.0	111.0	62.4	36.1	17.2	14.0	31.4	13.9	19.1	25.8	9.1	115.0	74.9	80.0	23
0	55.9	53.2	31.6	112.0	64.6	39.0	17.4	13.7	30.6	12.1	19.8	27.0	8.3	113.0	75.2	77.1	21
0	58.1	56.8	30.1	117.0	67.9	39.6	18.0	14.1	31.7	12.9	18.5	27.5	9.0	123.0	76.3	79.1	22
0	57.6	57.0	31.3	116.0	64.3	36.4	16.3	13.2	29.4	13.0	18.8	26.1	8.6	110.0	73.3	79.6	22
0	62.0	59.4	32.3	120.0	67.3	38.5	17.9	14.2	33.5	13.7	18.1	27.3	9.7	122.0	77.2	78.6	22
0	59.2	58.3	31.3	117.0	66.5	38.4	15.4	13.1	31.6	13.0	19.6	26.8	9.3	117.0	74.1	76.9	22
0	56.2	57.0	29.6	112.0	62.2	35.9	16.6	14.2	30.5	11.8	17.7	25.7	8.8	122.0	74.0	81.5	23
0	57.5	55.1	31.4	115.0	65.1	38.1	17.7	13.7	32.3	14.3	19.1	26.6	9.4	127.0	75.7	81.7	23
0	56.0	52.4	29.9	113.0	64.0	37.1	15.6	13.0	30.0	11.9	18.0	26.9	8.5	112.0	76.4	81.2	22
0	54.0	51.6	30.1	109.0	63.1	37.0	16.5	13.7	29.2	11.9	18.6	25.9	8.4	122.0	77.9	81.2	22
0	56.4	53.4	31.5	112.0	68.7	38.8	17.1	14.3	30.9	12.5	18.6	27.2	8.9	125.0	77.8	94.2	22
0	48.6	46.7	28.3	115.0	64.0	37.5	16.1	13.3	28.8	12.9	17.9	25.4	9.2	115.0	71.2	71.3	21
0	58.0	53.6	31.1	112.0	64.1	40.2	16.5	13.3	32.2	12.7	20.0	26.7	8.8	122.0	74.5	80.1	22
0	59.0	54.8	30.4	117.0	65.1	26.9	14.3	14.2	30.5	12.0	18.8	27.2	8.1	111.0	76.6	80.3	21
0	59.1	56.1	29.8	116.0	64.1	38.1	15.6	13.1	29.2	11.6	17.2	25.4	8.7	117.0	77.4	79.9	22
0	54.4	53.0	31.1	114.0	66.5	39.0	17.2	14.4	30.3	12.7	18.5	26.7	9.1	127.0	73.2	81.1	23
Part 4. Response varaible and five explanatory variables. "x://.../Goose measurements D.txt" in the R script.
Fabalis	Height_lower_mandible	Teeth	Nail_length	Bill_height_nostril	Bill_width
1	8.4	26	16.3	17.5	29.7
1	7.1	26	15.0	16.4	26.4
0	8.2	24	13.1	17.3	25.3
1	7.1	27	16.7	15.4	27.8
1	7.8	26	15.1	16	26
1	8.2	27	15.3	16.1	27.5
0	8.7	24	15.3	16.3	26.1
1	7.6	26	15.9	18.7	28.3
1	8.3	26	15.5	17.1	29.1
1	8.5	26	14.9	19.5	29
1	8.5	26	15.1	17.5	27.7
1	7.7	25	15.9	16.1	27
1	7.7	27	14.7	17.7	26.6
0	9.5	23	16.7	18.2	27.9
1	7.3	27	12.9	16	27.4
1	7.8	25	15.7	16.3	27.3
1	8.4	28	15.3	16.5	29.2
1	7.2	26	15.4	14.8	25.7
1	7.8	26	15.3	15.5	28.3
1	8.5	26	15.9	15.9	27.7
1	8.5	27	13.0	19.5	27.6
1	7.9	25	16.1	16.7	27
1	7.0	25	14.4	15.6	26.5
1	6.7	24	14.6	16.7	26.1
1	8.5	26	15.0	16.7	26.4
1	8.1	27	14.3	16	27.6
1	6.7	25	15.0	15	25.6
1	7.4	26	14.6	15.1	26.9
1	7.5	27	16.0	17.8	27.2
1	8.7	25	14.4	16.3	27.7
1	8.2	28	16.0	16.9	27.3
1	8.2	26	16.2	16.7	28.7
1	7.4	27	15.6	16.9	26.5
1	6.8	26	14.7	17.1	27.3
1	8.3	26	16.3	18.5	27
1	7.4	27	15.8	15.8	26.1
1	7.5	28	15.6	17.5	27.6
1	6.8	26	14.0	14	23.9
1	7.5	26	15.0	17	27.9
1	7.1	27	16.2	16.8	25.9
1	8.3	27	15.6	18.2	28.8
1	7.8	28	15.6	17.7	28.1
1	7.1	26	14.7	15.5	26.5
1	8.1	26	14.3	17.8	26.1
1	8.3	26	13.4	16.5	25.6
1	7.9	27	14.9	17.3	25
1	7.2	26	15.7	16	28.1
0	9.3	24	16.5	18.2	25.6
0	9.9	23	14.9	17.6	25.5
0	10.2	22	16.4	19.3	27.5
0	9.3	23	16.7	19.2	27
0	9.3	22	17.2	19.5	27.5
0	8.1	21	15.2	19	26.5
0	8.3	22	13.8	16.6	24.1
0	7.9	22	14.7	18.1	25.9
1	9.2	27	16.5	20.2	29.8
1	8.0	25	15.5	17.1	28.7
1	8.4	26	15.3	17.3	28.8
0	9.4	22	16.6	19.2	28.4
0	9.6	22	16.5	17.4	26.4
0	8.7	24	15.8	17.8	25.2
0	7.9	23	16.7	18.5	25
0	8.7	23	17.0	17.4	26.2
0	8.8	22	14.7	16.9	25.1
0	9.0	23	16.0	18.9	26
0	9.4	22	16.1	20.1	27.3
0	8.9	24	15.4	17.5	25.7
0	8.3	23	15.7	17.1	25.4
0	9.3	22	16.0	17.9	27.2
0	8.2	22	15.2	17.2	26.5
0	9.6	24	14.5	19.3	27.3
0	9.3	24	15.0	20.2	27.1
0	9.7	23	17.2	18.5	27.4
0	9.3	23	14.5	19.5	26.9
0	9.6	23	16.6	19.3	27.1
0	9.0	23	15.8	18.2	27
0	8.4	23	12.9	18	25.5
0	10.0	23	16.2	17.7	28.4
0	9.0	21	15.7	17.8	26.2
0	9.2	23	16.7	17.7	28
0	9.5	21	16.6	19	26.5
0	8.4	22	16.4	17	26.5
0	9.8	21	15.5	19.1	27
0	8.4	23	16.4	17.9	26.3
0	9.4	23	16.6	19.3	27.1
0	8.5	22	16.2	18.8	24.3
0	9.5	23	15.3	19.3	26.6
0	9.1	24	14.6	18.9	25.7
0	10.2	23	17.9	20.2	27.9
1	7.8	27	15.2	16.2	25.9
0	9.9	22	17.7	19	27.3
0	9.3	23	15.5	18.1	26.7
0	9.5	23	18.5	19.2	27.5
0	8.6	23	17.6	19.8	26.6
0	8.9	23	15.6	18.9	25.8
0	9.0	24	17.4	19.1	27.7
0	9.0	23	16.6	17.5	27.9
0	9.0	24	17.8	18.6	28.6
0	8.9	22	16.3	18	27.3
0	9.4	23	16.3	19.8	28.6
0	9.3	22	16.7	18.9	26.8
0	8.7	23	15.9	17.7	26.8
0	9.3	22	17.9	17.7	27.6
0	8.8	23	14.4	16	23.4
0	9.7	22	17.5	18.9	27.8
0	8.9	21	15.7	17.7	27
0	9.4	23	15.7	18.3	27.2
0	8.5	21	16.2	16.9	25.7
0	9.5	23	15.7	17	26.6
1	7.1	27	15.6	14.9	26.1
1	6.8	26	14.5	17	26.2
1	7.5	27	14.5	17.1	26.1
1	7.0	26	15.5	15.3	26
1	7.4	26	14.3	14.7	27.3
1	7.8	29	13.7	16.2	26
1	7.8	24	16.2	15.1	25.8
1	7.6	25	15.6	15.1	26.6
1	7.5	30	14.2	16.8	25.5
1	7.5	25	16.6	14.5	25.5
1	7.4	26	15.6	17.3	26
1	7.0	26	13.6	15.3	25.5
1	8.0	26	14.5	16.1	27.2
1	7.9	25	16.1	17.5	27.2
1	7.4	26	15.6	16.8	28.1
1	6.9	26	15.3	15.9	26.1
1	7.7	26	14.7	15.8	27.3
1	7.9	25	14.5	16.8	26.1
1	6.6	30	14.3	16	26.7
1	7.6	27	16.7	15.5	27
1	7.1	27	14.0	15.1	26.5
1	7.4	26	15.5	16.8	27.7
1	7.5	25	16.3	15.6	27.1
1	7.6	27	16.4	15.7	25.9
0	9.1	23	17.0	19.7	27.6
0	9.1	23	16.5	19.6	28.1
0	8.8	23	17.0	18	25.8
0	9.6	23	17.0	19	27.7
1	7.2	26	15.9	17.2	26.4
0	10.2	22	17.9	20.3	28.2
0	8.8	23	16.8	19.6	27.9
0	8.6	23	17.8	18.8	28.3
0	8.9	24	17.2	18.8	26.7
0	8.1	24	16.4	17.5	26.5
0	8.4	24	14.6	17.3	25.4
0	9.8	24	16.5	18.9	26.6
0	8.6	22	18.0	18.5	27.5
0	8.2	24	17.6	17.2	25.6
0	9.8	23	17.8	21	27.3
0	8.8	22	14.9	18	26.3
0	9.0	22	16.4	18.8	27.2
0	8.7	23	17.3	18.8	25.6
0	9.5	24	17.7	18.9	28.1
0	8.6	23	15.6	18.5	25
0	8.3	23	14.6	17.3	24.8
0	9.4	22	17.2	19.2	26.4
0	9.3	23	16.4	18.7	27.6
0	9.2	24	17.3	18.7	26.1
0	10.0	22	17.4	19.6	27.5
0	8.4	23	17.8	17.9	26.4
0	8.3	24	16.1	18.5	25.5
0	9.2	23	17.2	19.4	27.2
0	9.5	24	16.0	19.5	26.5
0	9.2	22	16.2	19.5	25.1
0	7.9	24	15.2	15.3	24
0	8.1	22	17.1	19.1	27.3
0	8.0	24	15.6	16.2	25.8
0	9.0	23	18.0	18.5	28.8
0	9.7	22	18.9	19.4	28.4
0	8.5	24	16.1	17.6	24.1
0	9.2	21	16.8	19.3	26.9
0	9.1	23	16.8	19.6	27.6
0	8.2	22	16.6	16.5	25.7
1	8.1	26	14.4	18.4	28.1
1	8.1	27	14.4	18.4	27.5
1	8.9	26	17.3	19.6	26.7
1	7.8	25	14.2	17.5	24.2
1	7.0	26	17.1	16.1	27.5
0	9.7	21	17.3	19.4	27.1
0	9.3	22	15.9	17.5	20.2
0	9.0	21	16.7	17.8	27.1
1	8.4	26	15.9	19.8	28.5
1	7.1	26	16.5	16.8	29.1
0	9.3	22	17.7	21.2	27.7
0	9.7	22	15.7	16.5	26.7
0	9.8	24	14.4	18	26
0	9.5	21	12.5	18.1	25
0	10.0	23	14.0	17.6	24.5
0	9.1	22	17.7	18.1	28.9
0	9.7	24	16.2	21	27.2
0	8.8	21	17.8	18	26.5
0	8.6	24	15.9	16.9	26.3
0	9.5	23	17.7	18.7	28
0	8.0	22	13.9	18.3	25.6
0	9.5	24	16.7	20.3	28.1
0	7.5	24	16.6	18	27
0	8.5	22	14.0	17.6	27.4
0	8.2	24	14.3	18.6	25.6
0	9.8	23	16.8	17.8	26.7
0	9.7	23	17.3	19.9	26.7
0	10.1	23	15.5	18.2	22.7
0	10.0	23	18.1	20.4	28.2
0	9.5	22	18.0	19.3	27
0	9.9	22	19.4	17.7	27.2
0	10.4	24	21.0	21.6	28.9
0	8.3	22	16.3	18.2	26.8
0	9.0	23	15.0	19.1	26.1
0	9.5	21	15.8	19.9	27.5
0	10.1	24	15.5	19.3	26.8
0	10.4	20	16.8	18.7	25
0	9.5	22	15.5	20.8	26.4
0	9.2	22	18.1	20.8	26.7
0	9.3	22	15.0	19.8	25.6
0	9.8	23	16.7	20.2	25.6
0	10.3	23	21.3	20.6	26.7
0	8.5	23	15.7	19	25.5
0	9.8	23	17.4	18.3	27.8
0	10.0	21	14.0	18.1	24.3
0	9.4	22	14.8	18.8	26.3
0	9.0	22	16.5	16.2	25.8
0	8.8	23	17.1	19.3	26.4
0	9.9	23	17.8	19.2	25
0	9.7	23	17.0	18.5	25.9
0	9.3	22	18.8	20.5	28.5
0	8.6	22	18.6	18.6	25.8
0	9.3	23	18.1	20.4	26.4
0	8.5	22	15.7	18.8	23.7
0	8.3	22	17.8	19.9	26.1
0	8.4	22	18.8	17.5	25.8
0	9.1	23	17.8	19.6	25.3
0	9.6	22	18.2	18.7	26.4
0	9.5	22	16.8	18.5	24.8
0	9.5	22	16.2	18.2	24.2
0	9.2	23	16.3	17.5	24
0	9.3	23	18.3	18.8	26.4
0	8.6	23	14.8	18.9	24
0	8.5	22	16.3	19.4	24.9
0	8.5	21	16.2	21.7	26.5
0	9.8	22	17.2	20.8	26
0	10.2	23	18.0	19.9	27
0	9.0	21	15.7	17.2	24.7
0	9.6	22	17.7	19.2	25.1
0	8.5	23	16.3	19.2	26.7
0	8.8	22	17.3	16.9	26.6
0	8.6	21	14.9	18.7	26.5
0	9.0	23	16.3	19	26.9
0	7.8	21	15.1	18.4	24.8
0	9.1	23	17.2	19.1	25.8
0	8.3	21	17.4	19.8	27
0	9.0	22	18.0	18.5	27.5
0	8.6	22	16.3	18.8	26.1
0	9.7	22	17.9	18.1	27.3
0	9.3	22	15.4	19.6	26.8
0	8.8	23	16.6	17.7	25.7
0	9.4	23	17.7	19.1	26.6
0	8.5	22	15.6	18	26.9
0	8.4	22	16.5	18.6	25.9
0	8.9	22	17.1	18.6	27.2
0	9.2	21	16.1	17.9	25.4
0	8.8	22	16.5	20	26.7
0	8.1	21	14.3	18.8	27.2
0	8.7	22	15.6	17.2	25.4
0	9.1	23	17.2	18.5	26.7
Part 5. Response varaible and two explanatory variables. "x://.../Goose measurements E.txt" in the R script.
Fabalis	Height_lower_mandible	Teeth
1	8.4	26
1	7.1	26
0	8.2	24
1	7.1	27
1	7.8	26
1	8.2	27
0	8.7	24
1	7.6	26
1	8.3	26
1	8.5	26
1	8.5	26
1	7.7	25
1	7.7	27
0	9.5	23
1	7.3	27
1	7.8	25
1	8.4	28
1	7.2	26
1	7.8	26
1	8.5	26
1	8.5	27
1	7.9	25
1	7.0	25
1	6.7	24
1	8.5	26
1	8.1	27
1	6.7	25
1	7.4	26
1	7.5	27
1	8.7	25
1	8.2	28
1	8.2	26
1	7.4	27
1	6.8	26
1	8.3	26
1	7.4	27
1	7.5	28
1	6.8	26
1	7.5	26
1	7.1	27
1	8.3	27
1	7.8	28
1	7.1	26
1	8.1	26
1	8.3	26
1	7.9	27
1	7.2	26
0	9.3	24
0	9.9	23
0	10.2	22
0	9.3	23
0	9.3	22
0	8.1	21
0	8.3	22
0	7.9	22
1	9.2	27
1	8.0	25
1	8.4	26
0	9.4	22
0	9.6	22
0	8.7	24
0	7.9	23
0	8.7	23
0	8.8	22
0	9.0	23
0	9.4	22
0	8.9	24
0	8.3	23
0	9.3	22
0	8.2	22
0	9.6	24
0	9.3	24
0	9.7	23
0	9.3	23
0	9.6	23
0	9.0	23
0	8.4	23
0	10.0	23
0	9.0	21
0	9.2	23
0	9.5	21
0	8.4	22
0	9.8	21
0	8.4	23
0	9.4	23
0	8.5	22
0	9.5	23
0	9.1	24
0	10.2	23
1	7.8	27
0	9.9	22
0	9.3	23
0	9.5	23
0	8.6	23
0	8.9	23
0	9.0	24
0	9.0	23
0	9.0	24
0	8.9	22
0	9.4	23
0	9.3	22
0	8.7	23
0	9.3	22
0	8.8	23
0	9.7	22
0	8.9	21
0	9.4	23
0	8.5	21
0	9.5	23
1	7.1	27
1	6.8	26
1	7.5	27
1	7.0	26
1	7.4	26
1	7.8	29
1	7.8	24
1	7.6	25
1	7.5	30
1	7.5	25
1	7.4	26
1	7.0	26
1	8.0	26
1	7.9	25
1	7.4	26
1	6.9	26
1	7.7	26
1	7.9	25
1	6.6	30
1	7.6	27
1	7.1	27
1	7.4	26
1	7.5	25
1	7.6	27
0	9.1	23
0	9.1	23
0	8.8	23
0	9.6	23
1	7.2	26
0	10.2	22
0	8.8	23
0	8.6	23
0	8.9	24
0	8.1	24
0	8.4	24
0	9.8	24
0	8.6	22
0	8.2	24
0	9.8	23
0	8.8	22
0	9.0	22
0	8.7	23
0	9.5	24
0	8.6	23
0	8.3	23
0	9.4	22
0	9.3	23
0	9.2	24
0	10.0	22
0	8.4	23
0	8.3	24
0	9.2	23
0	9.5	24
0	9.2	22
0	7.9	24
0	8.1	22
0	8.0	24
0	9.0	23
0	9.7	22
0	8.5	24
0	9.2	21
0	9.1	23
0	8.2	22
1	8.1	26
1	8.1	27
1	8.9	26
1	7.8	25
1	7.0	26
0	9.7	21
0	9.3	22
0	9.0	21
1	8.4	26
1	7.1	26
0	9.3	22
0	9.7	22
0	9.8	24
0	9.5	21
0	10.0	23
0	9.1	22
0	9.7	24
0	8.8	21
0	8.6	24
0	9.5	23
0	8.0	22
0	9.5	24
0	7.5	24
0	8.5	22
0	8.2	24
0	9.8	23
0	9.7	23
0	10.1	23
0	10.0	23
0	9.5	22
0	9.9	22
0	10.4	24
0	8.3	22
0	9.0	23
0	9.5	21
0	10.1	24
0	10.4	20
0	9.5	22
0	9.2	22
0	9.3	22
0	9.8	23
0	10.3	23
0	8.5	23
0	9.8	23
0	10.0	21
0	9.4	22
0	9.0	22
0	8.8	23
0	9.9	23
0	9.7	23
0	9.3	22
0	8.6	22
0	9.3	23
0	8.5	22
0	8.3	22
0	8.4	22
0	9.1	23
0	9.6	22
0	9.5	22
0	9.5	22
0	9.2	23
0	9.3	23
0	8.6	23
0	8.5	22
0	8.5	21
0	9.8	22
0	10.2	23
0	9.0	21
0	9.6	22
0	8.5	23
0	8.8	22
0	8.6	21
0	9.0	23
0	7.8	21
0	9.1	23
0	8.3	21
0	9.0	22
0	8.6	22
0	9.7	22
0	9.3	22
0	8.8	23
0	9.4	23
0	8.5	22
0	8.4	22
0	8.9	22
0	9.2	21
0	8.8	22
0	8.1	21
0	8.7	22
0	9.1	23
